# Supplementary material for: 2-Cyclo­hexyl-4-[(3,5-dimethyl­piperidin-1-yl)meth­yl]-5-methyl­phenol
Source: Acta Crystallogr Sect E Struct Rep Online. 2009 Feb 4;65(Pt 3):o456. doi: 10.1107/S1600536809001305 (PMC2968627; doi:10.1107/S1600536809001305)
Supplement: Supplementary file 1 [file e-65-0o456-sup1.cif]

##############################################################################
###                                                                        ###
###        Electronic paper (Acta Crystallographica Section E)             ###
###                                                                        ###
##############################################################################
#                                                                            #
# This CIF contains the data in a paper accepted for publication in Acta     #
# Crystallographica Section E. It conforms to the requirements of Notes      #
# for Authors for Section E, and has been peer reviewed under the auspices   #
# of the IUCr Commission on Journals.                                        #
#                                                                            #
# Full details of the Crystallographic Information File format               #
# are given in the paper "The Crystallographic Information File (CIF):       #
# a New Standard Archive File for Crystallography" by S. R. Hall, F. H.      #
# Allen and I. D. Brown [Acta Cryst. (1991), A47, 655-685].                  #
#                                                                            #
# The current version of the core CIF dictionary is obtainable from          #
# ftp://ftp.iucr.org/pub/cif_core.dic. The current version number is 2.4.    #
#                                                                            #
# Software is freely available for graphical display of the structure(s) in  #
# this CIF.  For information consult the CIF home page http://www.iucr.org/  #
# cif/home.html                                                              #
#                                                                            #
# This file may be used for bona fide research purposes within the           #
# scientific community so long as proper attribution is given to the journal # 
# article from which it was obtained.                                        #
#                                                                            #
##############################################################################
                                             
data_I
_audit_creation_method     SHELXL-97
_chemical_name_systematic
;
2-Cyclohexyl-4-[(3,5-dimethylpiperidin-1-yl)methyl]-5-methylphenol
;
_chemical_name_common     ?
_chemical_formula_moiety     'C21 H33 N O'
_chemical_formula_sum     'C21 H33 N O'
_chemical_formula_iupac     'C21 H33 N O'
_chemical_formula_weight     315.48
_chemical_melting_point     ?
_symmetry_cell_setting     'Triclinic'
_symmetry_space_group_name_H-M     'P -1'
_symmetry_space_group_name_Hall     '-P 1'
loop_
    _symmetry_equiv_pos_as_xyz
    'x, y, z'
    '-x, -y, -z'
_cell_length_a     12.0551(7)
_cell_length_b     16.5513(10)
_cell_length_c     16.7371(10)
_cell_angle_alpha     78.9690(10)
_cell_angle_beta     69.3540(10)
_cell_angle_gamma     71.9510(10)
_cell_volume     2958.6(3)
_cell_formula_units_Z     6
_cell_measurement_reflns_used     4912
_cell_measurement_theta_min     2.545
_cell_measurement_theta_max     24.627
_cell_measurement_temperature     273(2)
_exptl_crystal_description     block
_exptl_crystal_colour     colourless
_exptl_crystal_size_max     0.18
_exptl_crystal_size_mid     0.15
_exptl_crystal_size_min     0.12
_exptl_crystal_density_diffrn     1.062
_exptl_crystal_density_meas     ?
_exptl_crystal_density_method     'not measured'
_exptl_crystal_F_000     1044
_exptl_absorpt_coefficient_mu     0.064
_exptl_absorpt_correction_type     none
_exptl_absorpt_process_details     ?
_exptl_absorpt_correction_T_min     ?
_exptl_absorpt_correction_T_max     ?
_exptl_special_details
;
;
_diffrn_ambient_temperature     273(2)
_diffrn_radiation_type     MoK\a
_diffrn_radiation_wavelength     0.71073
_diffrn_radiation_source     'fine-focus sealed tube'
_diffrn_radiation_monochromator     graphite
_diffrn_measurement_device_type     'Bruker SMART CCD area-detector'
_diffrn_measurement_method     '\f and \w'
_diffrn_detector_area_resol_mean     ?
_diffrn_reflns_number     15478
_diffrn_reflns_av_R_equivalents     0.0161
_diffrn_reflns_av_sigmaI/netI     0.0333
_diffrn_reflns_theta_min     1.31
_diffrn_reflns_theta_max     25.05
_diffrn_reflns_theta_full     25.05
_diffrn_measured_fraction_theta_max     0.984
_diffrn_measured_fraction_theta_full     0.984
_diffrn_reflns_limit_h_min     -13
_diffrn_reflns_limit_h_max     14
_diffrn_reflns_limit_k_min     -19
_diffrn_reflns_limit_k_max     19
_diffrn_reflns_limit_l_min     -19
_diffrn_reflns_limit_l_max     15
_diffrn_standards_number     0
_diffrn_standards_interval_count     .
_diffrn_standards_interval_time     .
_diffrn_standards_decay_%     ?
_refine_special_details
;
Refinement of <i>F</i>^2^ against ALL reflections. The weighted <i>R</i>-factor
<i>wR</i> and goodness of fit <i>S</i> are based on <i>F</i>^2^, conventional
<i>R</i>-factors <i>R</i> are based on <i>F</i>, with <i>F</i> set to zero for
negative <i>F</i>^2^. The threshold expression of <i>F</i>^2^ >
\s(<i>F</i>^2^) is used only for calculating <i>R</i>-factors(gt) <i>etc</i>.
and is not relevant to the choice of reflections for refinement.
<i>R</i>-factors based on <i>F</i>^2^ are statistically about twice as large
as those based on <i>F</i>, and <i>R</i>- factors based on ALL data will be
even larger.
;
_reflns_number_total     10326
_reflns_number_gt     6658
_reflns_threshold_expression     I>2\s(I)
_refine_ls_structure_factor_coef     Fsqd
_refine_ls_matrix_type     full
_refine_ls_R_factor_all     0.1003
_refine_ls_R_factor_gt     0.0672
_refine_ls_wR_factor_gt     0.1865
_refine_ls_wR_factor_ref     0.2193
_refine_ls_goodness_of_fit_ref     1.031
_refine_ls_restrained_S_all     1.149
_refine_ls_number_reflns     10326
_refine_ls_number_parameters     634
_refine_ls_number_restraints     1296
_refine_ls_hydrogen_treatment     constr
_refine_ls_weighting_scheme     calc
_refine_ls_weighting_details
         'calc w=1/[\s^2^(Fo^2^)+(0.1179P)^2^+0.8741P] where P=(Fo^2^+2Fc^2^)/3'
_atom_sites_solution_hydrogens     geom
_atom_sites_solution_primary     direct
_atom_sites_solution_secondary     difmap
_refine_ls_shift/su_max     0.003
_refine_ls_shift/su_mean     0.000
_refine_diff_density_max     0.672
_refine_diff_density_min     -0.601
_refine_ls_extinction_method     none
_refine_ls_extinction_coef     ?
loop_
    _atom_type_symbol
    _atom_type_description
    _atom_type_scat_dispersion_real
    _atom_type_scat_dispersion_imag
    _atom_type_scat_source
    'C' 'C' 0.0033 0.0016
                         'International Tables Vol C Tables 4.2.6.8 and 6.1.1.4'
    'H' 'H' 0.0000 0.0000
                         'International Tables Vol C Tables 4.2.6.8 and 6.1.1.4'
    'N' 'N' 0.0061 0.0033
                         'International Tables Vol C Tables 4.2.6.8 and 6.1.1.4'
    'O' 'O' 0.0106 0.0060
                         'International Tables Vol C Tables 4.2.6.8 and 6.1.1.4'
_computing_data_collection     'SMART (Bruker, 2001)'
_computing_cell_refinement     'SAINT (Bruker, 2001)'
_computing_data_reduction     'SAINT (Bruker, 2001)'
_computing_structure_solution     'SHELXTL (Sheldrick, 2008)'
_computing_structure_refinement     'SHELXTL (Sheldrick, 2008)'
_computing_molecular_graphics     'SHELXTL (Sheldrick, 2008)'
_computing_publication_material     'SHELXTL (Sheldrick, 2008)'
loop_
    _atom_site_type_symbol
    _atom_site_label
    _atom_site_fract_x
    _atom_site_fract_y
    _atom_site_fract_z
    _atom_site_U_iso_or_equiv
    _atom_site_adp_type
    _atom_site_calc_flag
    _atom_site_refinement_flags
    _atom_site_occupancy
    _atom_site_disorder_assembly
    _atom_site_disorder_group
    O O1 1.10328(19) 0.64137(14) 0.37255(14) 0.0619(5) Uani d . 1 . .
    H H1 1.1584 0.6115 0.3915 0.093 Uiso calc R 1 . .
    O O2 0.6324(2) 0.59539(14) 0.06614(15) 0.0715(6) Uani d . 1 . .
    H H2 0.6097 0.6263 0.0272 0.107 Uiso calc R 1 . .
    O O3 -0.21541(19) -0.00005(13) 0.43573(14) 0.0584(5) Uani d . 1 . .
    H H3 -0.2175 -0.0355 0.4775 0.088 Uiso calc R 1 . .
    N N1 0.6856(2) 0.46313(14) 0.58429(14) 0.0487(5) Uani d . 1 . .
    N N2 0.4452(2) 0.28225(16) 0.06114(17) 0.0611(7) Uani d . 1 . .
    N N3 0.2293(2) 0.13009(14) 0.42672(15) 0.0494(6) Uani d . 1 . .
    C C1 0.9930(3) 0.62786(17) 0.42522(19) 0.0510(7) Uani d U 1 . .
    C C2 0.8988(3) 0.64123(17) 0.38983(18) 0.0519(7) Uani d U 1 . .
    C C3 0.7938(3) 0.61861(17) 0.44360(19) 0.0532(7) Uani d U 1 . .
    H H3A 0.7312 0.6246 0.4210 0.064 Uiso calc R 1 . .
    C C4 0.7757(3) 0.58758(17) 0.52915(18) 0.0501(6) Uani d U 1 . .
    C C5 0.8661(3) 0.58369(16) 0.56485(18) 0.0495(6) Uani d U 1 . .
    C C6 0.9730(3) 0.60285(16) 0.51190(18) 0.0503(6) Uani d U 1 . .
    H H6 1.0344 0.5989 0.5351 0.060 Uiso calc R 1 . .
    C C7 0.9133(3) 0.6773(2) 0.2981(2) 0.0706(8) Uani d U 1 . .
    H H7 0.9991 0.6532 0.2652 0.085 Uiso calc R 1 . .
    C C8 0.8928(6) 0.7691(3) 0.2858(3) 0.1133(13) Uani d U 1 . .
    H H8A 0.9491 0.7843 0.3060 0.136 Uiso calc R 1 . .
    H H8B 0.8098 0.7953 0.3201 0.136 Uiso calc R 1 . .
    C C9 0.9104(7) 0.8048(4) 0.1929(4) 0.1432(17) Uani d U 1 . .
    H H9A 0.8829 0.8665 0.1910 0.172 Uiso calc R 1 . .
    H H9B 0.9977 0.7896 0.1618 0.172 Uiso calc R 1 . .
    C C10 0.8498(6) 0.7776(4) 0.1498(3) 0.1223(15) Uani d U 1 . .
    H H10A 0.8817 0.7936 0.0889 0.147 Uiso calc R 1 . .
    H H10B 0.7631 0.8072 0.1688 0.147 Uiso calc R 1 . .
    C C11 0.8626(6) 0.6886(4) 0.1629(3) 0.1261(15) Uani d U 1 . .
    H H11A 0.9454 0.6594 0.1309 0.151 Uiso calc R 1 . .
    H H11B 0.8060 0.6758 0.1409 0.151 Uiso calc R 1 . .
    C C12 0.8373(5) 0.6555(3) 0.2571(3) 0.1059(12) Uani d U 1 . .
    H H12A 0.7512 0.6790 0.2876 0.127 Uiso calc R 1 . .
    H H12B 0.8526 0.5939 0.2622 0.127 Uiso calc R 1 . .
    C C13 0.8491(3) 0.5612(2) 0.65912(19) 0.0664(8) Uani d U 1 . .
    H H13A 0.9223 0.5603 0.6704 0.100 Uiso calc R 1 . .
    H H13B 0.8335 0.5059 0.6759 0.100 Uiso calc R 1 . .
    H H13C 0.7808 0.6029 0.6912 0.100 Uiso calc R 1 . .
    C C14 0.6631(3) 0.55707(18) 0.5806(2) 0.0574(7) Uani d U 1 . .
    H H14A 0.6354 0.5735 0.6386 0.069 Uiso calc R 1 . .
    H H14B 0.5980 0.5851 0.5555 0.069 Uiso calc R 1 . .
    C C15 0.6948(3) 0.43837(18) 0.50216(18) 0.0519(7) Uani d U 1 . .
    H H15A 0.7600 0.4581 0.4570 0.062 Uiso calc R 1 . .
    H H15B 0.6185 0.4662 0.4895 0.062 Uiso calc R 1 . .
    C C16 0.7207(3) 0.34242(18) 0.50235(18) 0.0534(7) Uani d U 1 . .
    H H16 0.7994 0.3155 0.5133 0.064 Uiso calc R 1 . .
    C C17 0.6217(3) 0.3107(2) 0.5750(2) 0.0617(8) Uani d U 1 . .
    H H17A 0.5448 0.3314 0.5620 0.074 Uiso calc R 1 . .
    H H17B 0.6438 0.2488 0.5794 0.074 Uiso calc R 1 . .
    C C18 0.6036(3) 0.3397(2) 0.66034(19) 0.0605(7) Uani d U 1 . .
    H H18 0.6782 0.3118 0.6764 0.073 Uiso calc R 1 . .
    C C19 0.5851(3) 0.4355(2) 0.65256(19) 0.0577(7) Uani d U 1 . .
    H H19A 0.5083 0.4641 0.6409 0.069 Uiso calc R 1 . .
    H H19B 0.5792 0.4522 0.7067 0.069 Uiso calc R 1 . .
    C C20 0.7321(3) 0.3187(2) 0.4159(2) 0.0706(9) Uani d U 1 . .
    H H20A 0.7473 0.2580 0.4181 0.106 Uiso calc R 1 . .
    H H20B 0.7990 0.3367 0.3724 0.106 Uiso calc R 1 . .
    H H20C 0.6571 0.3464 0.4027 0.106 Uiso calc R 1 . .
    C C21 0.4957(4) 0.3140(3) 0.7307(3) 0.0894(11) Uani d U 1 . .
    H H21A 0.4214 0.3411 0.7164 0.134 Uiso calc R 1 . .
    H H21B 0.4882 0.3316 0.7842 0.134 Uiso calc R 1 . .
    H H21C 0.5097 0.2532 0.7357 0.134 Uiso calc R 1 . .
    C C22 0.5783(3) 0.5293(2) 0.09074(18) 0.0602(7) Uani d U 1 . .
    C C23 0.6489(3) 0.4483(2) 0.11016(19) 0.0619(8) Uani d U 1 . .
    C C24 0.5923(3) 0.3825(2) 0.1302(2) 0.0663(8) Uani d U 1 . .
    H H24 0.6368 0.3281 0.1446 0.080 Uiso calc R 1 . .
    C C25 0.4732(3) 0.3923(2) 0.13011(19) 0.0630(8) Uani d U 1 . .
    C C26 0.4017(3) 0.4754(2) 0.11550(18) 0.0620(8) Uani d U 1 . .
    C C27 0.4568(3) 0.5415(2) 0.09701(18) 0.0622(8) Uani d U 1 . .
    H H27 0.4100 0.5968 0.0884 0.075 Uiso calc R 1 . .
    C C28 0.7785(3) 0.4360(2) 0.1079(2) 0.0700(8) Uani d U 1 . .
    H H28 0.8096 0.4805 0.0662 0.084 Uiso calc R 1 . .
    C C29 0.7838(4) 0.4489(3) 0.1931(3) 0.0876(10) Uani d U 1 . .
    H H29A 0.7468 0.4089 0.2369 0.105 Uiso calc R 1 . .
    H H29B 0.7356 0.5061 0.2077 0.105 Uiso calc R 1 . .
    C C30 0.9135(4) 0.4367(3) 0.1936(3) 0.1053(12) Uani d U 1 . .
    H H30A 0.9447 0.4834 0.1580 0.126 Uiso calc R 1 . .
    H H30B 0.9112 0.4391 0.2516 0.126 Uiso calc R 1 . .
    C C31 0.9995(4) 0.3547(3) 0.1620(3) 0.1037(12) Uani d U 1 . .
    H H31A 1.0823 0.3537 0.1575 0.124 Uiso calc R 1 . .
    H H31B 0.9771 0.3077 0.2029 0.124 Uiso calc R 1 . .
    C C32 0.9964(4) 0.3432(3) 0.0769(3) 0.1060(13) Uani d U 1 . .
    H H32A 1.0488 0.2876 0.0599 0.127 Uiso calc R 1 . .
    H H32B 1.0284 0.3861 0.0345 0.127 Uiso calc R 1 . .
    C C33 0.8665(4) 0.3505(3) 0.0791(3) 0.0946(11) Uani d U 1 . .
    H H33A 0.8371 0.3046 0.1180 0.113 Uiso calc R 1 . .
    H H33B 0.8675 0.3442 0.0224 0.113 Uiso calc R 1 . .
    C C34 0.2702(3) 0.4943(2) 0.1181(2) 0.0763(10) Uani d U 1 . .
    H H34A 0.2377 0.5548 0.1086 0.114 Uiso calc R 1 . .
    H H34B 0.2228 0.4737 0.1732 0.114 Uiso calc R 1 . .
    H H34C 0.2664 0.4664 0.0743 0.114 Uiso calc R 1 . .
    C C35 0.4258(4) 0.3152(2) 0.1425(2) 0.0731(9) Uani d U 1 . .
    H H35A 0.4665 0.2703 0.1773 0.088 Uiso calc R 1 . .
    H H35B 0.3386 0.3299 0.1738 0.088 Uiso calc R 1 . .
    C C36 0.5750(3) 0.2413(2) 0.0207(2) 0.0756(9) Uani d U 1 . .
    H H36A 0.6034 0.1941 0.0592 0.091 Uiso calc R 1 . .
    H H36B 0.6228 0.2820 0.0104 0.091 Uiso calc R 1 . .
    C C37 0.5955(4) 0.2089(3) -0.0631(3) 0.0869(11) Uani d U 1 . .
    H H37 0.5665 0.2577 -0.1009 0.104 Uiso calc R 1 . .
    C C38 0.5210(4) 0.1466(3) -0.0487(3) 0.0957(12) Uani d U 1 . .
    H H38A 0.5533 0.0954 -0.0158 0.115 Uiso calc R 1 . .
    H H38B 0.5290 0.1305 -0.1037 0.115 Uiso calc R 1 . .
    C C39 0.3860(4) 0.1833(2) -0.0015(3) 0.0838(10) Uani d U 1 . .
    H H39 0.3530 0.2305 -0.0392 0.101 Uiso calc R 1 . .
    C C40 0.3732(4) 0.2195(2) 0.0780(3) 0.0780(9) Uani d U 1 . .
    H H40A 0.2872 0.2468 0.1050 0.094 Uiso calc R 1 . .
    H H40B 0.3998 0.1731 0.1180 0.094 Uiso calc R 1 . .
    C C41 0.7318(5) 0.1706(4) -0.1068(4) 0.147(2) Uani d U 1 . .
    H H41A 0.7637 0.1247 -0.0696 0.221 Uiso calc R 1 . .
    H H41B 0.7750 0.2138 -0.1192 0.221 Uiso calc R 1 . .
    H H41C 0.7425 0.1493 -0.1593 0.221 Uiso calc R 1 . .
    C C42 0.3106(5) 0.1188(3) 0.0200(4) 0.1225(17) Uani d U 1 . .
    H H42A 0.3324 0.0764 0.0636 0.184 Uiso calc R 1 . .
    H H42B 0.3272 0.0919 -0.0305 0.184 Uiso calc R 1 . .
    H H42C 0.2248 0.1475 0.0403 0.184 Uiso calc R 1 . .
    C C43 -0.1430(2) 0.05018(16) 0.43318(19) 0.0480(6) Uani d U 1 . .
    C C44 -0.0715(3) 0.07848(16) 0.35358(18) 0.0480(6) Uani d U 1 . .
    C C45 0.0061(3) 0.12507(16) 0.35401(19) 0.0499(6) Uani d U 1 . .
    H H45 0.0543 0.1450 0.3015 0.060 Uiso calc R 1 . .
    C C46 0.0160(3) 0.14376(16) 0.42838(19) 0.0496(6) Uani d U 1 . .
    C C47 -0.0631(3) 0.11979(16) 0.50753(19) 0.0507(7) Uani d U 1 . .
    C C48 -0.1412(3) 0.07321(17) 0.50803(19) 0.0506(6) Uani d U 1 . .
    H H48 -0.1940 0.0569 0.5602 0.061 Uiso calc R 1 . .
    C C49 -0.0817(3) 0.05966(18) 0.27171(19) 0.0533(7) Uani d U 1 . .
    H H49 -0.0995 0.0039 0.2827 0.064 Uiso calc R 1 . .
    C C50 0.0341(3) 0.0550(3) 0.1946(2) 0.0772(9) Uani d U 1 . .
    H H50A 0.1020 0.0114 0.2080 0.093 Uiso calc R 1 . .
    H H50B 0.0548 0.1092 0.1825 0.093 Uiso calc R 1 . .
    C C51 0.0166(4) 0.0342(3) 0.1154(2) 0.0842(10) Uani d U 1 . .
    H H51A 0.0901 0.0346 0.0668 0.101 Uiso calc R 1 . .
    H H51B 0.0044 -0.0226 0.1255 0.101 Uiso calc R 1 . .
    C C52 -0.0920(4) 0.0976(3) 0.0949(2) 0.0906(11) Uani d U 1 . .
    H H52A -0.0749 0.1530 0.0773 0.109 Uiso calc R 1 . .
    H H52B -0.1049 0.0800 0.0476 0.109 Uiso calc R 1 . .
    C C53 -0.2063(4) 0.1049(3) 0.1706(3) 0.0969(12) Uani d U 1 . .
    H H53A -0.2297 0.0517 0.1832 0.116 Uiso calc R 1 . .
    H H53B -0.2726 0.1496 0.1565 0.116 Uiso calc R 1 . .
    C C54 -0.1892(3) 0.1251(2) 0.2497(2) 0.0748(9) Uani d U 1 . .
    H H54A -0.1751 0.1813 0.2395 0.090 Uiso calc R 1 . .
    H H54B -0.2636 0.1259 0.2979 0.090 Uiso calc R 1 . .
    C C55 -0.0657(3) 0.14181(19) 0.5918(2) 0.0628(8) Uani d U 1 . .
    H H55A -0.1209 0.1155 0.6382 0.094 Uiso calc R 1 . .
    H H55B -0.0932 0.2026 0.5938 0.094 Uiso calc R 1 . .
    H H55C 0.0154 0.1213 0.5971 0.094 Uiso calc R 1 . .
    C C56 0.1100(3) 0.18862(17) 0.4224(2) 0.0565(7) Uani d U 1 . .
    H H56A 0.1239 0.2248 0.3689 0.068 Uiso calc R 1 . .
    H H56B 0.0772 0.2252 0.4688 0.068 Uiso calc R 1 . .
    C C57 0.2979(3) 0.08899(19) 0.3469(2) 0.0596(7) Uani d U 1 . .
    H H57A 0.3113 0.1326 0.2994 0.072 Uiso calc R 1 . .
    H H57B 0.2492 0.0572 0.3370 0.072 Uiso calc R 1 . .
    C C58 0.4213(3) 0.0288(2) 0.3492(2) 0.0686(8) Uani d U 1 . .
    H H58 0.4057 -0.0158 0.3963 0.082 Uiso calc R 1 . .
    C C59 0.4963(3) 0.0770(2) 0.3680(2) 0.0721(9) Uani d U 1 . .
    H H59A 0.5712 0.0371 0.3751 0.087 Uiso calc R 1 . .
    H H59B 0.5193 0.1179 0.3195 0.087 Uiso calc R 1 . .
    C C60 0.4267(3) 0.1235(2) 0.4478(2) 0.0648(8) Uani d U 1 . .
    H H60 0.4121 0.0807 0.4969 0.078 Uiso calc R 1 . .
    C C61 0.3019(3) 0.17908(19) 0.4420(2) 0.0588(7) Uani d U 1 . .
    H H61A 0.2561 0.2058 0.4950 0.071 Uiso calc R 1 . .
    H H61B 0.3144 0.2240 0.3958 0.071 Uiso calc R 1 . .
    C C62 0.4879(4) -0.0142(3) 0.2659(3) 0.1078(14) Uani d U 1 . .
    H H62A 0.5048 0.0283 0.2187 0.162 Uiso calc R 1 . .
    H H62B 0.4370 -0.0441 0.2571 0.162 Uiso calc R 1 . .
    H H62C 0.5637 -0.0539 0.2694 0.162 Uiso calc R 1 . .
    C C63 0.4964(4) 0.1775(3) 0.4643(3) 0.0931(12) Uani d U 1 . .
    H H63A 0.5750 0.1422 0.4675 0.140 Uiso calc R 1 . .
    H H63B 0.4503 0.2024 0.5175 0.140 Uiso calc R 1 . .
    H H63C 0.5079 0.2219 0.4185 0.140 Uiso calc R 1 . .
loop_
    _atom_site_aniso_label
    _atom_site_aniso_U_11
    _atom_site_aniso_U_22
    _atom_site_aniso_U_33
    _atom_site_aniso_U_12
    _atom_site_aniso_U_13
    _atom_site_aniso_U_23
    O1 0.0532(12) 0.0626(13) 0.0691(14) -0.0152(10) -0.0237(11) 0.0043(10)
    O2 0.0892(17) 0.0569(13) 0.0712(15) -0.0115(12) -0.0379(13) -0.0005(11)
    O3 0.0615(13) 0.0554(12) 0.0710(14) -0.0242(10) -0.0341(11) 0.0048(10)
    N1 0.0448(13) 0.0522(13) 0.0446(13) -0.0079(10) -0.0132(10) -0.0036(10)
    N2 0.0621(16) 0.0525(14) 0.0649(16) -0.0071(12) -0.0263(13) 0.0020(12)
    N3 0.0512(13) 0.0420(12) 0.0612(15) -0.0105(10) -0.0254(12) -0.0068(10)
    C1 0.0568(16) 0.0406(13) 0.0564(16) -0.0098(12) -0.0206(13) -0.0061(11)
    C2 0.0574(16) 0.0460(14) 0.0536(15) -0.0100(12) -0.0228(13) -0.0031(12)
    C3 0.0551(15) 0.0501(14) 0.0571(16) -0.0066(12) -0.0272(13) -0.0051(12)
    C4 0.0505(15) 0.0404(13) 0.0536(15) -0.0025(11) -0.0146(12) -0.0100(11)
    C5 0.0571(16) 0.0386(13) 0.0494(15) -0.0014(12) -0.0194(13) -0.0095(11)
    C6 0.0562(16) 0.0416(13) 0.0575(16) -0.0043(12) -0.0280(13) -0.0093(12)
    C7 0.077(2) 0.0777(19) 0.0601(17) -0.0229(16) -0.0304(15) 0.0085(15)
    C8 0.173(3) 0.089(2) 0.092(2) -0.048(2) -0.061(2) 0.016(2)
    C9 0.208(4) 0.119(3) 0.112(3) -0.064(3) -0.067(3) 0.035(3)
    C10 0.148(3) 0.135(3) 0.085(3) -0.034(3) -0.063(3) 0.032(3)
    C11 0.178(4) 0.137(3) 0.077(2) -0.049(3) -0.057(3) 0.004(2)
    C12 0.146(3) 0.108(2) 0.078(2) -0.045(2) -0.049(2) 0.0006(19)
    C13 0.081(2) 0.0647(19) 0.0506(17) -0.0082(16) -0.0224(16) -0.0126(14)
    C14 0.0505(16) 0.0531(15) 0.0585(16) -0.0005(12) -0.0147(13) -0.0091(13)
    C15 0.0454(14) 0.0581(15) 0.0487(15) -0.0057(12) -0.0197(12) -0.0005(12)
    C16 0.0506(16) 0.0551(16) 0.0542(16) -0.0066(13) -0.0226(13) -0.0045(12)
    C17 0.0588(17) 0.0635(17) 0.0653(18) -0.0193(14) -0.0229(15) -0.0001(14)
    C18 0.0585(17) 0.0688(18) 0.0538(17) -0.0207(14) -0.0192(14) 0.0047(14)
    C19 0.0490(16) 0.0680(17) 0.0502(16) -0.0107(13) -0.0136(13) -0.0037(13)
    C20 0.074(2) 0.076(2) 0.063(2) -0.0099(17) -0.0256(17) -0.0169(16)
    C21 0.092(3) 0.097(3) 0.074(2) -0.040(2) -0.013(2) 0.005(2)
    C22 0.0768(19) 0.0560(16) 0.0434(15) -0.0065(14) -0.0221(14) -0.0067(12)
    C23 0.0769(19) 0.0579(16) 0.0490(15) -0.0081(15) -0.0262(14) -0.0046(13)
    C24 0.081(2) 0.0585(16) 0.0548(16) -0.0058(15) -0.0313(15) 0.0031(13)
    C25 0.0766(19) 0.0645(17) 0.0440(15) -0.0138(15) -0.0224(14) 0.0027(13)
    C26 0.0727(19) 0.0670(18) 0.0366(14) -0.0059(15) -0.0168(13) -0.0042(13)
    C27 0.0743(19) 0.0570(16) 0.0446(15) 0.0020(15) -0.0213(14) -0.0073(13)
    C28 0.0757(19) 0.0617(17) 0.0690(18) -0.0042(15) -0.0324(16) -0.0025(14)
    C29 0.087(2) 0.095(2) 0.087(2) -0.0045(19) -0.0407(18) -0.0270(18)
    C30 0.101(3) 0.114(3) 0.114(3) -0.010(2) -0.053(2) -0.032(2)
    C31 0.089(3) 0.102(3) 0.119(3) -0.003(2) -0.052(2) -0.008(2)
    C32 0.086(3) 0.106(3) 0.113(3) 0.003(2) -0.032(2) -0.027(2)
    C33 0.093(2) 0.091(2) 0.094(2) 0.0031(19) -0.035(2) -0.0286(19)
    C34 0.070(2) 0.089(2) 0.0533(19) -0.0045(18) -0.0156(16) -0.0017(17)
    C35 0.084(2) 0.0686(18) 0.0595(18) -0.0156(16) -0.0249(16) 0.0062(15)
    C36 0.070(2) 0.0692(19) 0.083(2) 0.0011(16) -0.0373(17) -0.0032(16)
    C37 0.079(2) 0.078(2) 0.093(2) 0.0077(18) -0.0316(19) -0.0208(19)
    C38 0.105(3) 0.072(2) 0.108(3) 0.003(2) -0.047(2) -0.019(2)
    C39 0.089(2) 0.0624(19) 0.105(3) -0.0099(18) -0.048(2) -0.0024(18)
    C40 0.078(2) 0.0641(19) 0.090(2) -0.0140(16) -0.0344(18) 0.0059(17)
    C41 0.096(4) 0.152(5) 0.155(5) 0.024(3) -0.015(3) -0.067(4)
    C42 0.142(4) 0.089(3) 0.162(5) -0.040(3) -0.077(4) 0.000(3)
    C43 0.0455(14) 0.0388(13) 0.0641(16) -0.0054(11) -0.0290(13) -0.0019(12)
    C44 0.0506(15) 0.0379(13) 0.0588(16) -0.0049(11) -0.0288(13) -0.0010(11)
    C45 0.0507(15) 0.0407(13) 0.0606(16) -0.0087(11) -0.0253(12) -0.0003(11)
    C46 0.0511(15) 0.0352(12) 0.0676(17) -0.0045(11) -0.0304(13) -0.0046(12)
    C47 0.0546(16) 0.0375(13) 0.0642(17) 0.0002(12) -0.0332(14) -0.0073(12)
    C48 0.0488(15) 0.0424(14) 0.0599(16) -0.0047(12) -0.0238(13) -0.0020(12)
    C49 0.0592(16) 0.0489(14) 0.0597(16) -0.0138(12) -0.0302(13) -0.0019(12)
    C50 0.073(2) 0.086(2) 0.074(2) -0.0092(17) -0.0258(17) -0.0241(17)
    C51 0.098(3) 0.085(2) 0.072(2) -0.020(2) -0.0243(19) -0.0259(18)
    C52 0.118(3) 0.086(2) 0.068(2) -0.012(2) -0.042(2) -0.0094(18)
    C53 0.095(3) 0.118(3) 0.081(2) 0.004(2) -0.057(2) -0.016(2)
    C54 0.0678(19) 0.086(2) 0.0661(18) 0.0032(16) -0.0348(16) -0.0106(16)
    C55 0.067(2) 0.0528(17) 0.071(2) -0.0017(14) -0.0328(16) -0.0148(14)
    C56 0.0582(16) 0.0414(14) 0.0776(18) -0.0100(12) -0.0335(14) -0.0054(13)
    C57 0.0646(17) 0.0523(15) 0.0641(17) -0.0143(13) -0.0231(14) -0.0064(13)
    C58 0.0635(19) 0.0571(17) 0.078(2) -0.0057(15) -0.0186(16) -0.0125(15)
    C59 0.0561(18) 0.0654(19) 0.090(2) -0.0106(15) -0.0238(17) -0.0035(17)
    C60 0.0588(18) 0.0593(17) 0.085(2) -0.0185(14) -0.0322(16) -0.0022(15)
    C61 0.0570(17) 0.0498(15) 0.0788(19) -0.0168(13) -0.0296(15) -0.0069(14)
    C62 0.092(3) 0.106(3) 0.109(3) -0.001(2) -0.015(3) -0.047(3)
    C63 0.069(2) 0.094(3) 0.137(4) -0.025(2) -0.050(2) -0.020(2)
_geom_special_details
;
All e.s.d.'s (except the e.s.d. in the dihedral angle between two l.s. planes)
are estimated using the full covariance matrix. The cell e.s.d.'s are taken
into account individually in the estimation of e.s.d.'s in distances, angles
and torsion angles; correlations between e.s.d.'s in cell parameters are only
used when they are defined by crystal symmetry. An approximate (isotropic)
treatment of cell e.s.d.'s is used for estimating e.s.d.'s involving l.s.
planes.
;
loop_
    _geom_bond_atom_site_label_1
    _geom_bond_atom_site_label_2
    _geom_bond_site_symmetry_2
    _geom_bond_distance
    _geom_bond_publ_flag
    O1 C1 . 1.370(3) ?
    O1 H1 . 0.8200 ?
    O2 C22 . 1.367(4) ?
    O2 H2 . 0.8200 ?
    O3 C43 . 1.366(3) ?
    O3 H3 . 0.8200 ?
    N1 C15 . 1.466(3) ?
    N1 C19 . 1.467(4) ?
    N1 C14 . 1.486(4) ?
    N2 C36 . 1.462(4) ?
    N2 C40 . 1.478(4) ?
    N2 C35 . 1.480(4) ?
    N3 C57 . 1.467(4) ?
    N3 C61 . 1.471(3) ?
    N3 C56 . 1.482(4) ?
    C1 C6 . 1.386(4) ?
    C1 C2 . 1.399(4) ?
    C2 C3 . 1.383(4) ?
    C2 C7 . 1.507(4) ?
    C3 C4 . 1.389(4) ?
    C3 H3A . 0.9300 ?
    C4 C5 . 1.397(4) ?
    C4 C14 . 1.507(4) ?
    C5 C6 . 1.374(4) ?
    C5 C13 . 1.505(4) ?
    C6 H6 . 0.9300 ?
    C7 C8 . 1.447(5) ?
    C7 C12 . 1.478(5) ?
    C7 H7 . 0.9800 ?
    C8 C9 . 1.518(7) ?
    C8 H8A . 0.9700 ?
    C8 H8B . 0.9700 ?
    C9 C10 . 1.398(7) ?
    C9 H9A . 0.9700 ?
    C9 H9B . 0.9700 ?
    C10 C11 . 1.415(7) ?
    C10 H10A . 0.9700 ?
    C10 H10B . 0.9700 ?
    C11 C12 . 1.521(6) ?
    C11 H11A . 0.9700 ?
    C11 H11B . 0.9700 ?
    C12 H12A . 0.9700 ?
    C12 H12B . 0.9700 ?
    C13 H13A . 0.9600 ?
    C13 H13B . 0.9600 ?
    C13 H13C . 0.9600 ?
    C14 H14A . 0.9700 ?
    C14 H14B . 0.9700 ?
    C15 C16 . 1.520(4) ?
    C15 H15A . 0.9700 ?
    C15 H15B . 0.9700 ?
    C16 C17 . 1.517(4) ?
    C16 C20 . 1.520(4) ?
    C16 H16 . 0.9800 ?
    C17 C18 . 1.515(4) ?
    C17 H17A . 0.9700 ?
    C17 H17B . 0.9700 ?
    C18 C19 . 1.517(4) ?
    C18 C21 . 1.526(5) ?
    C18 H18 . 0.9800 ?
    C19 H19A . 0.9700 ?
    C19 H19B . 0.9700 ?
    C20 H20A . 0.9600 ?
    C20 H20B . 0.9600 ?
    C20 H20C . 0.9600 ?
    C21 H21A . 0.9600 ?
    C21 H21B . 0.9600 ?
    C21 H21C . 0.9600 ?
    C22 C27 . 1.383(5) ?
    C22 C23 . 1.397(4) ?
    C23 C24 . 1.386(5) ?
    C23 C28 . 1.500(5) ?
    C24 C25 . 1.394(5) ?
    C24 H24 . 0.9300 ?
    C25 C26 . 1.407(4) ?
    C25 C35 . 1.505(5) ?
    C26 C27 . 1.383(5) ?
    C26 C34 . 1.503(5) ?
    C27 H27 . 0.9300 ?
    C28 C29 . 1.509(5) ?
    C28 C33 . 1.527(5) ?
    C28 H28 . 0.9800 ?
    C29 C30 . 1.516(6) ?
    C29 H29A . 0.9700 ?
    C29 H29B . 0.9700 ?
    C30 C31 . 1.488(6) ?
    C30 H30A . 0.9700 ?
    C30 H30B . 0.9700 ?
    C31 C32 . 1.488(6) ?
    C31 H31A . 0.9700 ?
    C31 H31B . 0.9700 ?
    C32 C33 . 1.521(6) ?
    C32 H32A . 0.9700 ?
    C32 H32B . 0.9700 ?
    C33 H33A . 0.9700 ?
    C33 H33B . 0.9700 ?
    C34 H34A . 0.9600 ?
    C34 H34B . 0.9600 ?
    C34 H34C . 0.9600 ?
    C35 H35A . 0.9700 ?
    C35 H35B . 0.9700 ?
    C36 C37 . 1.509(5) ?
    C36 H36A . 0.9700 ?
    C36 H36B . 0.9700 ?
    C37 C38 . 1.502(6) ?
    C37 C41 . 1.523(6) ?
    C37 H37 . 0.9800 ?
    C38 C39 . 1.519(6) ?
    C38 H38A . 0.9700 ?
    C38 H38B . 0.9700 ?
    C39 C40 . 1.503(5) ?
    C39 C42 . 1.522(6) ?
    C39 H39 . 0.9800 ?
    C40 H40A . 0.9700 ?
    C40 H40B . 0.9700 ?
    C41 H41A . 0.9600 ?
    C41 H41B . 0.9600 ?
    C41 H41C . 0.9600 ?
    C42 H42A . 0.9600 ?
    C42 H42B . 0.9600 ?
    C42 H42C . 0.9600 ?
    C43 C48 . 1.386(4) ?
    C43 C44 . 1.392(4) ?
    C44 C45 . 1.387(4) ?
    C44 C49 . 1.515(4) ?
    C45 C46 . 1.391(4) ?
    C45 H45 . 0.9300 ?
    C46 C47 . 1.402(4) ?
    C46 C56 . 1.503(4) ?
    C47 C48 . 1.386(4) ?
    C47 C55 . 1.511(4) ?
    C48 H48 . 0.9300 ?
    C49 C54 . 1.517(4) ?
    C49 C50 . 1.524(5) ?
    C49 H49 . 0.9800 ?
    C50 C51 . 1.529(5) ?
    C50 H50A . 0.9700 ?
    C50 H50B . 0.9700 ?
    C51 C52 . 1.503(6) ?
    C51 H51A . 0.9700 ?
    C51 H51B . 0.9700 ?
    C52 C53 . 1.498(6) ?
    C52 H52A . 0.9700 ?
    C52 H52B . 0.9700 ?
    C53 C54 . 1.520(5) ?
    C53 H53A . 0.9700 ?
    C53 H53B . 0.9700 ?
    C54 H54A . 0.9700 ?
    C54 H54B . 0.9700 ?
    C55 H55A . 0.9600 ?
    C55 H55B . 0.9600 ?
    C55 H55C . 0.9600 ?
    C56 H56A . 0.9700 ?
    C56 H56B . 0.9700 ?
    C57 C58 . 1.522(4) ?
    C57 H57A . 0.9700 ?
    C57 H57B . 0.9700 ?
    C58 C59 . 1.515(5) ?
    C58 C62 . 1.527(5) ?
    C58 H58 . 0.9800 ?
    C59 C60 . 1.512(5) ?
    C59 H59A . 0.9700 ?
    C59 H59B . 0.9700 ?
    C60 C63 . 1.518(4) ?
    C60 C61 . 1.526(4) ?
    C60 H60 . 0.9800 ?
    C61 H61A . 0.9700 ?
    C61 H61B . 0.9700 ?
    C62 H62A . 0.9600 ?
    C62 H62B . 0.9600 ?
    C62 H62C . 0.9600 ?
    C63 H63A . 0.9600 ?
    C63 H63B . 0.9600 ?
    C63 H63C . 0.9600 ?
loop_
    _geom_angle_atom_site_label_1
    _geom_angle_atom_site_label_2
    _geom_angle_atom_site_label_3
    _geom_angle_site_symmetry_1
    _geom_angle_site_symmetry_3
    _geom_angle
    _geom_angle_publ_flag
    C1 O1 H1 . . 109.5 ?
    C22 O2 H2 . . 109.5 ?
    C43 O3 H3 . . 109.5 ?
    C15 N1 C19 . . 109.5(2) ?
    C15 N1 C14 . . 110.7(2) ?
    C19 N1 C14 . . 109.7(2) ?
    C36 N2 C40 . . 109.1(3) ?
    C36 N2 C35 . . 111.3(3) ?
    C40 N2 C35 . . 109.5(3) ?
    C57 N3 C61 . . 109.7(2) ?
    C57 N3 C56 . . 111.1(2) ?
    C61 N3 C56 . . 108.9(2) ?
    O1 C1 C6 . . 121.5(3) ?
    O1 C1 C2 . . 118.4(3) ?
    C6 C1 C2 . . 120.1(3) ?
    C3 C2 C1 . . 116.1(3) ?
    C3 C2 C7 . . 122.7(3) ?
    C1 C2 C7 . . 121.2(3) ?
    C2 C3 C4 . . 124.4(3) ?
    C2 C3 H3A . . 117.8 ?
    C4 C3 H3A . . 117.8 ?
    C3 C4 C5 . . 118.0(3) ?
    C3 C4 C14 . . 120.6(3) ?
    C5 C4 C14 . . 121.4(3) ?
    C6 C5 C4 . . 118.5(3) ?
    C6 C5 C13 . . 119.2(3) ?
    C4 C5 C13 . . 122.3(3) ?
    C5 C6 C1 . . 122.5(3) ?
    C5 C6 H6 . . 118.7 ?
    C1 C6 H6 . . 118.7 ?
    C8 C7 C12 . . 107.5(4) ?
    C8 C7 C2 . . 113.5(3) ?
    C12 C7 C2 . . 115.8(3) ?
    C8 C7 H7 . . 106.5 ?
    C12 C7 H7 . . 106.5 ?
    C2 C7 H7 . . 106.5 ?
    C7 C8 C9 . . 113.2(4) ?
    C7 C8 H8A . . 108.9 ?
    C9 C8 H8A . . 108.9 ?
    C7 C8 H8B . . 108.9 ?
    C9 C8 H8B . . 108.9 ?
    H8A C8 H8B . . 107.8 ?
    C10 C9 C8 . . 116.2(5) ?
    C10 C9 H9A . . 108.2 ?
    C8 C9 H9A . . 108.2 ?
    C10 C9 H9B . . 108.2 ?
    C8 C9 H9B . . 108.2 ?
    H9A C9 H9B . . 107.4 ?
    C9 C10 C11 . . 113.6(5) ?
    C9 C10 H10A . . 108.9 ?
    C11 C10 H10A . . 108.9 ?
    C9 C10 H10B . . 108.9 ?
    C11 C10 H10B . . 108.9 ?
    H10A C10 H10B . . 107.7 ?
    C10 C11 C12 . . 112.2(4) ?
    C10 C11 H11A . . 109.2 ?
    C12 C11 H11A . . 109.2 ?
    C10 C11 H11B . . 109.2 ?
    C12 C11 H11B . . 109.2 ?
    H11A C11 H11B . . 107.9 ?
    C7 C12 C11 . . 113.2(4) ?
    C7 C12 H12A . . 108.9 ?
    C11 C12 H12A . . 108.9 ?
    C7 C12 H12B . . 108.9 ?
    C11 C12 H12B . . 108.9 ?
    H12A C12 H12B . . 107.7 ?
    C5 C13 H13A . . 109.5 ?
    C5 C13 H13B . . 109.5 ?
    H13A C13 H13B . . 109.5 ?
    C5 C13 H13C . . 109.5 ?
    H13A C13 H13C . . 109.5 ?
    H13B C13 H13C . . 109.5 ?
    N1 C14 C4 . . 112.9(2) ?
    N1 C14 H14A . . 109.0 ?
    C4 C14 H14A . . 109.0 ?
    N1 C14 H14B . . 109.0 ?
    C4 C14 H14B . . 109.0 ?
    H14A C14 H14B . . 107.8 ?
    N1 C15 C16 . . 112.5(2) ?
    N1 C15 H15A . . 109.1 ?
    C16 C15 H15A . . 109.1 ?
    N1 C15 H15B . . 109.1 ?
    C16 C15 H15B . . 109.1 ?
    H15A C15 H15B . . 107.8 ?
    C17 C16 C20 . . 112.2(3) ?
    C17 C16 C15 . . 109.4(2) ?
    C20 C16 C15 . . 111.2(2) ?
    C17 C16 H16 . . 108.0 ?
    C20 C16 H16 . . 108.0 ?
    C15 C16 H16 . . 108.0 ?
    C18 C17 C16 . . 112.4(2) ?
    C18 C17 H17A . . 109.1 ?
    C16 C17 H17A . . 109.1 ?
    C18 C17 H17B . . 109.1 ?
    C16 C17 H17B . . 109.1 ?
    H17A C17 H17B . . 107.8 ?
    C17 C18 C19 . . 110.4(2) ?
    C17 C18 C21 . . 111.4(3) ?
    C19 C18 C21 . . 110.5(3) ?
    C17 C18 H18 . . 108.1 ?
    C19 C18 H18 . . 108.1 ?
    C21 C18 H18 . . 108.1 ?
    N1 C19 C18 . . 112.3(2) ?
    N1 C19 H19A . . 109.1 ?
    C18 C19 H19A . . 109.1 ?
    N1 C19 H19B . . 109.1 ?
    C18 C19 H19B . . 109.1 ?
    H19A C19 H19B . . 107.9 ?
    C16 C20 H20A . . 109.5 ?
    C16 C20 H20B . . 109.5 ?
    H20A C20 H20B . . 109.5 ?
    C16 C20 H20C . . 109.5 ?
    H20A C20 H20C . . 109.5 ?
    H20B C20 H20C . . 109.5 ?
    C18 C21 H21A . . 109.5 ?
    C18 C21 H21B . . 109.5 ?
    H21A C21 H21B . . 109.5 ?
    C18 C21 H21C . . 109.5 ?
    H21A C21 H21C . . 109.5 ?
    H21B C21 H21C . . 109.5 ?
    O2 C22 C27 . . 121.6(3) ?
    O2 C22 C23 . . 118.3(3) ?
    C27 C22 C23 . . 120.1(3) ?
    C24 C23 C22 . . 116.2(3) ?
    C24 C23 C28 . . 123.7(3) ?
    C22 C23 C28 . . 120.1(3) ?
    C23 C24 C25 . . 124.4(3) ?
    C23 C24 H24 . . 117.8 ?
    C25 C24 H24 . . 117.8 ?
    C24 C25 C26 . . 118.1(3) ?
    C24 C25 C35 . . 120.1(3) ?
    C26 C25 C35 . . 121.8(3) ?
    C27 C26 C25 . . 117.6(3) ?
    C27 C26 C34 . . 119.5(3) ?
    C25 C26 C34 . . 122.9(3) ?
    C26 C27 C22 . . 123.2(3) ?
    C26 C27 H27 . . 118.4 ?
    C22 C27 H27 . . 118.4 ?
    C23 C28 C29 . . 111.5(3) ?
    C23 C28 C33 . . 114.8(3) ?
    C29 C28 C33 . . 109.4(3) ?
    C23 C28 H28 . . 106.9 ?
    C29 C28 H28 . . 106.9 ?
    C33 C28 H28 . . 106.9 ?
    C28 C29 C30 . . 113.1(3) ?
    C28 C29 H29A . . 108.9 ?
    C30 C29 H29A . . 108.9 ?
    C28 C29 H29B . . 108.9 ?
    C30 C29 H29B . . 108.9 ?
    H29A C29 H29B . . 107.8 ?
    C31 C30 C29 . . 113.5(4) ?
    C31 C30 H30A . . 108.9 ?
    C29 C30 H30A . . 108.9 ?
    C31 C30 H30B . . 108.9 ?
    C29 C30 H30B . . 108.9 ?
    H30A C30 H30B . . 107.7 ?
    C32 C31 C30 . . 111.2(4) ?
    C32 C31 H31A . . 109.4 ?
    C30 C31 H31A . . 109.4 ?
    C32 C31 H31B . . 109.4 ?
    C30 C31 H31B . . 109.4 ?
    H31A C31 H31B . . 108.0 ?
    C31 C32 C33 . . 111.4(4) ?
    C31 C32 H32A . . 109.3 ?
    C33 C32 H32A . . 109.3 ?
    C31 C32 H32B . . 109.3 ?
    C33 C32 H32B . . 109.3 ?
    H32A C32 H32B . . 108.0 ?
    C32 C33 C28 . . 111.8(4) ?
    C32 C33 H33A . . 109.2 ?
    C28 C33 H33A . . 109.2 ?
    C32 C33 H33B . . 109.2 ?
    C28 C33 H33B . . 109.2 ?
    H33A C33 H33B . . 107.9 ?
    C26 C34 H34A . . 109.5 ?
    C26 C34 H34B . . 109.5 ?
    H34A C34 H34B . . 109.5 ?
    C26 C34 H34C . . 109.5 ?
    H34A C34 H34C . . 109.5 ?
    H34B C34 H34C . . 109.5 ?
    N2 C35 C25 . . 113.4(3) ?
    N2 C35 H35A . . 108.9 ?
    C25 C35 H35A . . 108.9 ?
    N2 C35 H35B . . 108.9 ?
    C25 C35 H35B . . 108.9 ?
    H35A C35 H35B . . 107.7 ?
    N2 C36 C37 . . 111.4(3) ?
    N2 C36 H36A . . 109.3 ?
    C37 C36 H36A . . 109.3 ?
    N2 C36 H36B . . 109.3 ?
    C37 C36 H36B . . 109.3 ?
    H36A C36 H36B . . 108.0 ?
    C38 C37 C36 . . 110.2(4) ?
    C38 C37 C41 . . 112.1(4) ?
    C36 C37 C41 . . 110.9(4) ?
    C38 C37 H37 . . 107.8 ?
    C36 C37 H37 . . 107.8 ?
    C41 C37 H37 . . 107.8 ?
    C37 C38 C39 . . 112.2(3) ?
    C37 C38 H38A . . 109.2 ?
    C39 C38 H38A . . 109.2 ?
    C37 C38 H38B . . 109.2 ?
    C39 C38 H38B . . 109.2 ?
    H38A C38 H38B . . 107.9 ?
    C40 C39 C38 . . 109.8(3) ?
    C40 C39 C42 . . 110.9(4) ?
    C38 C39 C42 . . 113.0(4) ?
    C40 C39 H39 . . 107.7 ?
    C38 C39 H39 . . 107.7 ?
    C42 C39 H39 . . 107.7 ?
    N2 C40 C39 . . 113.3(3) ?
    N2 C40 H40A . . 108.9 ?
    C39 C40 H40A . . 108.9 ?
    N2 C40 H40B . . 108.9 ?
    C39 C40 H40B . . 108.9 ?
    H40A C40 H40B . . 107.7 ?
    C37 C41 H41A . . 109.5 ?
    C37 C41 H41B . . 109.5 ?
    H41A C41 H41B . . 109.5 ?
    C37 C41 H41C . . 109.5 ?
    H41A C41 H41C . . 109.5 ?
    H41B C41 H41C . . 109.5 ?
    C39 C42 H42A . . 109.5 ?
    C39 C42 H42B . . 109.5 ?
    H42A C42 H42B . . 109.5 ?
    C39 C42 H42C . . 109.5 ?
    H42A C42 H42C . . 109.5 ?
    H42B C42 H42C . . 109.5 ?
    O3 C43 C48 . . 120.9(3) ?
    O3 C43 C44 . . 118.5(2) ?
    C48 C43 C44 . . 120.6(2) ?
    C45 C44 C43 . . 116.6(3) ?
    C45 C44 C49 . . 122.9(3) ?
    C43 C44 C49 . . 120.5(2) ?
    C44 C45 C46 . . 123.8(3) ?
    C44 C45 H45 . . 118.1 ?
    C46 C45 H45 . . 118.1 ?
    C45 C46 C47 . . 118.4(2) ?
    C45 C46 C56 . . 119.9(3) ?
    C47 C46 C56 . . 121.7(3) ?
    C48 C47 C46 . . 118.2(3) ?
    C48 C47 C55 . . 119.0(3) ?
    C46 C47 C55 . . 122.8(3) ?
    C47 C48 C43 . . 122.1(3) ?
    C47 C48 H48 . . 119.0 ?
    C43 C48 H48 . . 119.0 ?
    C44 C49 C54 . . 110.1(2) ?
    C44 C49 C50 . . 114.7(2) ?
    C54 C49 C50 . . 109.6(3) ?
    C44 C49 H49 . . 107.4 ?
    C54 C49 H49 . . 107.4 ?
    C50 C49 H49 . . 107.4 ?
    C49 C50 C51 . . 111.3(3) ?
    C49 C50 H50A . . 109.4 ?
    C51 C50 H50A . . 109.4 ?
    C49 C50 H50B . . 109.4 ?
    C51 C50 H50B . . 109.4 ?
    H50A C50 H50B . . 108.0 ?
    C52 C51 C50 . . 111.3(3) ?
    C52 C51 H51A . . 109.4 ?
    C50 C51 H51A . . 109.4 ?
    C52 C51 H51B . . 109.4 ?
    C50 C51 H51B . . 109.4 ?
    H51A C51 H51B . . 108.0 ?
    C53 C52 C51 . . 111.6(3) ?
    C53 C52 H52A . . 109.3 ?
    C51 C52 H52A . . 109.3 ?
    C53 C52 H52B . . 109.3 ?
    C51 C52 H52B . . 109.3 ?
    H52A C52 H52B . . 108.0 ?
    C52 C53 C54 . . 112.2(3) ?
    C52 C53 H53A . . 109.2 ?
    C54 C53 H53A . . 109.2 ?
    C52 C53 H53B . . 109.2 ?
    C54 C53 H53B . . 109.2 ?
    H53A C53 H53B . . 107.9 ?
    C49 C54 C53 . . 111.3(3) ?
    C49 C54 H54A . . 109.4 ?
    C53 C54 H54A . . 109.4 ?
    C49 C54 H54B . . 109.4 ?
    C53 C54 H54B . . 109.4 ?
    H54A C54 H54B . . 108.0 ?
    C47 C55 H55A . . 109.5 ?
    C47 C55 H55B . . 109.5 ?
    H55A C55 H55B . . 109.5 ?
    C47 C55 H55C . . 109.5 ?
    H55A C55 H55C . . 109.5 ?
    H55B C55 H55C . . 109.5 ?
    N3 C56 C46 . . 113.9(2) ?
    N3 C56 H56A . . 108.8 ?
    C46 C56 H56A . . 108.8 ?
    N3 C56 H56B . . 108.8 ?
    C46 C56 H56B . . 108.8 ?
    H56A C56 H56B . . 107.7 ?
    N3 C57 C58 . . 112.3(2) ?
    N3 C57 H57A . . 109.2 ?
    C58 C57 H57A . . 109.2 ?
    N3 C57 H57B . . 109.2 ?
    C58 C57 H57B . . 109.2 ?
    H57A C57 H57B . . 107.9 ?
    C59 C58 C57 . . 109.6(3) ?
    C59 C58 C62 . . 112.7(3) ?
    C57 C58 C62 . . 110.5(3) ?
    C59 C58 H58 . . 108.0 ?
    C57 C58 H58 . . 108.0 ?
    C62 C58 H58 . . 108.0 ?
    C60 C59 C58 . . 112.2(3) ?
    C60 C59 H59A . . 109.2 ?
    C58 C59 H59A . . 109.2 ?
    C60 C59 H59B . . 109.2 ?
    C58 C59 H59B . . 109.2 ?
    H59A C59 H59B . . 107.9 ?
    C59 C60 C63 . . 113.2(3) ?
    C59 C60 C61 . . 109.9(3) ?
    C63 C60 C61 . . 109.9(3) ?
    C59 C60 H60 . . 107.9 ?
    C63 C60 H60 . . 107.9 ?
    C61 C60 H60 . . 107.9 ?
    N3 C61 C60 . . 112.5(2) ?
    N3 C61 H61A . . 109.1 ?
    C60 C61 H61A . . 109.1 ?
    N3 C61 H61B . . 109.1 ?
    C60 C61 H61B . . 109.1 ?
    H61A C61 H61B . . 107.8 ?
    C58 C62 H62A . . 109.5 ?
    C58 C62 H62B . . 109.5 ?
    H62A C62 H62B . . 109.5 ?
    C58 C62 H62C . . 109.5 ?
    H62A C62 H62C . . 109.5 ?
    H62B C62 H62C . . 109.5 ?
    C60 C63 H63A . . 109.5 ?
    C60 C63 H63B . . 109.5 ?
    H63A C63 H63B . . 109.5 ?
    C60 C63 H63C . . 109.5 ?
    H63A C63 H63C . . 109.5 ?
    H63B C63 H63C . . 109.5 ?
loop_
    _geom_torsion_atom_site_label_1
    _geom_torsion_atom_site_label_2
    _geom_torsion_atom_site_label_3
    _geom_torsion_atom_site_label_4
    _geom_torsion_site_symmetry_1
    _geom_torsion_site_symmetry_2
    _geom_torsion_site_symmetry_3
    _geom_torsion_site_symmetry_4
    _geom_torsion
    _geom_torsion_publ_flag
    O1 C1 C2 C3 . . . . 173.8(2) ?
    C6 C1 C2 C3 . . . . -7.2(4) ?
    O1 C1 C2 C7 . . . . -5.6(4) ?
    C6 C1 C2 C7 . . . . 173.4(3) ?
    C1 C2 C3 C4 . . . . 2.7(4) ?
    C7 C2 C3 C4 . . . . -178.0(3) ?
    C2 C3 C4 C5 . . . . 4.0(4) ?
    C2 C3 C4 C14 . . . . -174.4(3) ?
    C3 C4 C5 C6 . . . . -6.1(4) ?
    C14 C4 C5 C6 . . . . 172.3(2) ?
    C3 C4 C5 C13 . . . . 172.5(3) ?
    C14 C4 C5 C13 . . . . -9.0(4) ?
    C4 C5 C6 C1 . . . . 1.7(4) ?
    C13 C5 C6 C1 . . . . -177.0(2) ?
    O1 C1 C6 C5 . . . . -175.8(2) ?
    C2 C1 C6 C5 . . . . 5.3(4) ?
    C3 C2 C7 C8 . . . . 100.7(4) ?
    C1 C2 C7 C8 . . . . -79.9(4) ?
    C3 C2 C7 C12 . . . . -24.4(5) ?
    C1 C2 C7 C12 . . . . 155.0(4) ?
    C12 C7 C8 C9 . . . . -51.9(6) ?
    C2 C7 C8 C9 . . . . 178.7(4) ?
    C7 C8 C9 C10 . . . . 49.2(8) ?
    C8 C9 C10 C11 . . . . -45.8(9) ?
    C9 C10 C11 C12 . . . . 47.8(8) ?
    C8 C7 C12 C11 . . . . 55.9(6) ?
    C2 C7 C12 C11 . . . . -176.0(4) ?
    C10 C11 C12 C7 . . . . -54.8(7) ?
    C15 N1 C14 C4 . . . . -74.1(3) ?
    C19 N1 C14 C4 . . . . 164.9(2) ?
    C3 C4 C14 N1 . . . . 96.3(3) ?
    C5 C4 C14 N1 . . . . -82.1(3) ?
    C19 N1 C15 C16 . . . . -60.2(3) ?
    C14 N1 C15 C16 . . . . 178.7(2) ?
    N1 C15 C16 C17 . . . . 56.6(3) ?
    N1 C15 C16 C20 . . . . -178.9(2) ?
    C20 C16 C17 C18 . . . . -175.8(3) ?
    C15 C16 C17 C18 . . . . -51.9(3) ?
    C16 C17 C18 C19 . . . . 51.5(3) ?
    C16 C17 C18 C21 . . . . 174.7(3) ?
    C15 N1 C19 C18 . . . . 59.1(3) ?
    C14 N1 C19 C18 . . . . -179.2(2) ?
    C17 C18 C19 N1 . . . . -55.0(3) ?
    C21 C18 C19 N1 . . . . -178.8(3) ?
    O2 C22 C23 C24 . . . . -176.5(3) ?
    C27 C22 C23 C24 . . . . 3.8(4) ?
    O2 C22 C23 C28 . . . . 2.9(4) ?
    C27 C22 C23 C28 . . . . -176.7(3) ?
    C22 C23 C24 C25 . . . . 1.4(5) ?
    C28 C23 C24 C25 . . . . -178.0(3) ?
    C23 C24 C25 C26 . . . . -5.3(5) ?
    C23 C24 C25 C35 . . . . 172.7(3) ?
    C24 C25 C26 C27 . . . . 3.8(4) ?
    C35 C25 C26 C27 . . . . -174.2(3) ?
    C24 C25 C26 C34 . . . . -177.0(3) ?
    C35 C25 C26 C34 . . . . 5.0(4) ?
    C25 C26 C27 C22 . . . . 1.3(4) ?
    C34 C26 C27 C22 . . . . -177.9(3) ?
    O2 C22 C27 C26 . . . . 175.1(3) ?
    C23 C22 C27 C26 . . . . -5.3(4) ?
    C24 C23 C28 C29 . . . . -92.1(4) ?
    C22 C23 C28 C29 . . . . 88.5(4) ?
    C24 C23 C28 C33 . . . . 33.0(5) ?
    C22 C23 C28 C33 . . . . -146.4(3) ?
    C23 C28 C29 C30 . . . . 179.8(3) ?
    C33 C28 C29 C30 . . . . 51.7(5) ?
    C28 C29 C30 C31 . . . . -51.8(6) ?
    C29 C30 C31 C32 . . . . 52.4(6) ?
    C30 C31 C32 C33 . . . . -55.0(6) ?
    C31 C32 C33 C28 . . . . 57.5(5) ?
    C23 C28 C33 C32 . . . . 179.1(3) ?
    C29 C28 C33 C32 . . . . -54.8(5) ?
    C36 N2 C35 C25 . . . . 71.5(4) ?
    C40 N2 C35 C25 . . . . -167.8(3) ?
    C24 C25 C35 N2 . . . . -92.3(4) ?
    C26 C25 C35 N2 . . . . 85.6(4) ?
    C40 N2 C36 C37 . . . . 60.0(4) ?
    C35 N2 C36 C37 . . . . -179.1(3) ?
    N2 C36 C37 C38 . . . . -58.3(4) ?
    N2 C36 C37 C41 . . . . 177.0(4) ?
    C36 C37 C38 C39 . . . . 53.4(4) ?
    C41 C37 C38 C39 . . . . 177.4(4) ?
    C37 C38 C39 C40 . . . . -51.1(5) ?
    C37 C38 C39 C42 . . . . -175.4(4) ?
    C36 N2 C40 C39 . . . . -58.8(4) ?
    C35 N2 C40 C39 . . . . 179.2(3) ?
    C38 C39 C40 N2 . . . . 54.1(4) ?
    C42 C39 C40 N2 . . . . 179.6(3) ?
    O3 C43 C44 C45 . . . . -176.3(2) ?
    C48 C43 C44 C45 . . . . 4.2(4) ?
    O3 C43 C44 C49 . . . . 4.8(4) ?
    C48 C43 C44 C49 . . . . -174.7(2) ?
    C43 C44 C45 C46 . . . . 0.5(4) ?
    C49 C44 C45 C46 . . . . 179.4(2) ?
    C44 C45 C46 C47 . . . . -4.9(4) ?
    C44 C45 C46 C56 . . . . 175.1(2) ?
    C45 C46 C47 C48 . . . . 4.6(4) ?
    C56 C46 C47 C48 . . . . -175.4(2) ?
    C45 C46 C47 C55 . . . . -176.1(2) ?
    C56 C46 C47 C55 . . . . 3.9(4) ?
    C46 C47 C48 C43 . . . . -0.1(4) ?
    C55 C47 C48 C43 . . . . -179.5(2) ?
    O3 C43 C48 C47 . . . . 176.0(2) ?
    C44 C43 C48 C47 . . . . -4.5(4) ?
    C45 C44 C49 C54 . . . . -95.5(3) ?
    C43 C44 C49 C54 . . . . 83.3(3) ?
    C45 C44 C49 C50 . . . . 28.6(4) ?
    C43 C44 C49 C50 . . . . -152.6(3) ?
    C44 C49 C50 C51 . . . . 179.0(3) ?
    C54 C49 C50 C51 . . . . -56.6(4) ?
    C49 C50 C51 C52 . . . . 56.0(5) ?
    C50 C51 C52 C53 . . . . -54.2(5) ?
    C51 C52 C53 C54 . . . . 54.2(5) ?
    C44 C49 C54 C53 . . . . -176.8(3) ?
    C50 C49 C54 C53 . . . . 56.2(4) ?
    C52 C53 C54 C49 . . . . -55.7(5) ?
    C57 N3 C56 C46 . . . . 73.1(3) ?
    C61 N3 C56 C46 . . . . -166.0(3) ?
    C45 C46 C56 N3 . . . . -92.0(3) ?
    C47 C46 C56 N3 . . . . 88.0(3) ?
    C61 N3 C57 C58 . . . . 59.3(3) ?
    C56 N3 C57 C58 . . . . 179.7(2) ?
    N3 C57 C58 C59 . . . . -56.7(4) ?
    N3 C57 C58 C62 . . . . 178.5(3) ?
    C57 C58 C59 C60 . . . . 53.2(4) ?
    C62 C58 C59 C60 . . . . 176.7(3) ?
    C58 C59 C60 C63 . . . . -175.8(3) ?
    C58 C59 C60 C61 . . . . -52.5(4) ?
    C57 N3 C61 C60 . . . . -58.6(3) ?
    C56 N3 C61 C60 . . . . 179.7(3) ?
    C59 C60 C61 N3 . . . . 55.3(4) ?
    C63 C60 C61 N3 . . . . -179.5(3) ?
loop_
    _geom_hbond_atom_site_label_D
    _geom_hbond_atom_site_label_H
    _geom_hbond_atom_site_label_A
    _geom_hbond_site_symmetry_A
    _geom_hbond_distance_DH
    _geom_hbond_distance_HA
    _geom_hbond_distance_DA
    _geom_hbond_angle_DHA
    O1 H1 N1 2_766 0.82 2.03 2.843(3) 169.5
    C13 H13B O1 2_766 0.96 2.52 3.335(4) 142.7
    O2 H2 N2 2_665 0.82 2.03 2.845(3) 171.3
    C34 H34C O2 2_665 0.96 2.49 3.348(4) 149.4
    O3 H3 N3 2_556 0.82 2.02 2.831(3) 173.5
    C55 H55C O3 2_556 0.96 2.58 3.404(4) 144.6
data_global
_journal_date_recd_electronic     2009-01-06
_journal_date_accepted     2009-01-12
_journal_name_full     'Acta Crystallographica, Section E'
_journal_year     2009
_journal_volume     65
_journal_issue      3
_journal_page_first     o456
_journal_page_last     o456
_journal_paper_category     QO
_journal_coeditor_code     HG2466
_publ_contact_author_name     'Gui-Yun Duan'
_publ_contact_author_address
;
College of Pharmaceutical Sciences
Taishan Medical University
Tai'an 271016
People's Republic of China
;
_publ_contact_author_email     duanguiyun@yahoo.cn
_publ_contact_author_fax     '+86-538-6229803'
_publ_contact_author_phone     '+86-538-6236837'
_publ_section_title
;
2-Cyclohexyl-4-[(3,5-dimethylpiperidin-1-yl)methyl]-5-methylphenol
;
loop_
    _publ_author_name
    _publ_author_address
    'Gui-Yun Duan'
;
College of Pharmaceutical Sciences
Taishan Medical University
Tai'an 271016
People's Republic of China
;
    'Feng-Guang Guo'
;
College of Pharmaceutical Sciences
Taishan Medical University
Tai'an 271016
People's Republic of China
;
    'Cheng-Cai Xia'
;
College of Pharmaceutical Sciences
Taishan Medical University
Tai'an 271016
People's Republic of China
;
