# Supplementary material for: 2-Cyclo­hexyl-4-[(3,5-dimethyl­piperidin-1-yl)meth­yl]-5-methyl­phenol
Source: Acta Crystallogr Sect E Struct Rep Online. 2009 Feb 4;65(Pt 3):o456. doi: 10.1107/S1600536809001305 (PMC2968627; doi:10.1107/S1600536809001305)
Supplement: Supplementary file 2 [file e-65-0o456-Isup2.hkl]

# 
# h,k,l, Fc-squared, Fo-squared, sigma(Fo-squared) and status flag 
# 
data_I
_shelx_title ' 1 in P-1' 
_shelx_refln_list_code          4 
_shelx_F_calc_maximum      189.21 
_exptl_crystal_F_000      1044.00 
_reflns_d_resolution_high  0.8393 
 
loop_ 
 _symmetry_equiv_pos_as_xyz 
 'x, y, z' 
 '-x, -y, -z' 
 
_cell_length_a    12.0551 
_cell_length_b    16.5513 
_cell_length_c    16.7371 
_cell_angle_alpha  78.969 
_cell_angle_beta   69.354 
_cell_angle_gamma  71.951 
 
_shelx_F_squared_multiplier     1.000 
 
loop_ 
 _refln_index_h 
 _refln_index_k 
 _refln_index_l 
 _refln_F_squared_calc 
 _refln_F_squared_meas 
 _refln_F_squared_sigma 
 _refln_observed_status 
   1   0   0      516.73      413.60      6.53 o 
   2   0   0     5560.01     5906.06     76.48 o 
   6   0   0      450.27      442.74      6.37 o 
   7   0   0       64.35       70.35      2.87 o 
   8   0   0      106.08       70.44      3.18 o 
   9   0   0       67.98       48.73      4.01 o 
  10   0   0      334.08      331.78     14.31 o 
  11   0   0       36.72       30.48      6.93 o 
  12   0   0        6.43        9.67      6.12 o 
 -12   1   0       16.28        8.52      5.89 o 
 -11   1   0        4.46       -1.52      5.34 o 
 -10   1   0       57.30       30.14      6.09 o 
  -9   1   0        1.01        3.45      4.60 o 
  -8   1   0      104.70       87.51      4.36 o 
  -6   1   0        1.35        6.38      1.46 o 
  -4   1   0     1375.01     1346.94     21.36 o 
  -2   1   0     4582.40     3616.52     27.13 o 
  -1   1   0     5946.21     5122.29     66.74 o 
   2   1   0      961.15      922.63     13.12 o 
   3   1   0     2877.73     2749.72     39.62 o 
   4   1   0     1268.23     1235.95     11.46 o 
   5   1   0       69.49       90.08      2.46 o 
   6   1   0       27.79       23.48      1.96 o 
   7   1   0      598.84      689.60      9.49 o 
   8   1   0        0.32       -0.41      2.23 o 
   9   1   0      244.78      262.82      7.79 o 
  10   1   0      117.39      115.42      6.14 o 
  11   1   0       38.30       47.96      7.71 o 
  12   1   0        3.19        2.57      5.72 o 
  13   1   0        0.00       -1.49      5.82 o 
 -12   2   0        8.52       13.73      6.56 o 
 -11   2   0        1.64        1.62      5.41 o 
 -10   2   0       29.44       36.33      6.87 o 
  -9   2   0        1.47       12.95      4.74 o 
  -7   2   0      319.73      287.43      6.35 o 
  -4   2   0     1861.50     1333.55     10.58 o 
  -3   2   0      754.61     1062.81      9.84 o 
  -2   2   0    14516.54    14437.33     89.91 o 
  -1   2   0      292.16      419.89      7.48 o 
   0   2   0     2325.58     2478.10     33.32 o 
   1   2   0       30.22       39.10      1.39 o 
   2   2   0     4355.19     4260.04     56.86 o 
   3   2   0     1133.71     1210.85     12.31 o 
   4   2   0        6.35        1.76      0.61 o 
   5   2   0      112.74      136.46      2.96 o 
   6   2   0      261.91      242.51      4.23 o 
   7   2   0       16.05       15.03      1.64 o 
   8   2   0      523.86      445.02     18.05 o 
   9   2   0      123.26      120.07      5.65 o 
  10   2   0       90.54       82.25      5.46 o 
  11   2   0      318.43      392.63     10.76 o 
  12   2   0        0.82       -4.94      5.31 o 
  13   2   0        1.78       -2.54      5.51 o 
 -12   3   0        6.62        4.09      6.29 o 
 -11   3   0       53.34       79.15      9.13 o 
 -10   3   0       92.54      137.43     10.01 o 
  -9   3   0      181.27      179.57     10.79 o 
  -8   3   0      465.32      364.99     12.50 o 
  -6   3   0      324.56      238.94      4.69 o 
  -5   3   0      122.97       88.72      3.30 o 
  -4   3   0      193.43      209.40      3.08 o 
  -3   3   0     3138.10     2475.35     20.66 o 
   0   3   0       18.66       25.33      1.66 o 
   1   3   0     7319.56     7090.14     90.96 o 
   2   3   0    17229.38    16777.18    216.29 o 
   3   3   0      179.91      204.27      2.83 o 
   4   3   0       45.28       37.48      1.26 o 
   6   3   0      268.78      359.34      5.10 o 
   7   3   0        1.18        1.56      1.10 o 
   8   3   0        0.78        5.94      6.58 o 
   9   3   0       75.71       61.73      6.65 o 
  10   3   0       37.07       33.67      6.60 o 
  11   3   0        1.03       -1.16      3.09 o 
  12   3   0       31.16       39.84      5.78 o 
  13   3   0       11.83       11.23      6.32 o 
 -11   4   0       16.16       14.38      6.56 o 
 -10   4   0       12.22       21.11      6.29 o 
  -9   4   0      199.39      280.33      8.94 o 
  -8   4   0      113.28      152.80      6.36 o 
  -7   4   0      313.66      255.89      7.36 o 
  -6   4   0      107.45       79.43      7.29 o 
  -5   4   0      988.51     1176.54     10.31 o 
  -4   4   0      776.19      634.18      7.87 o 
  -3   4   0     1144.29      988.59     10.13 o 
  -2   4   0     3733.82     3955.15     39.26 o 
  -1   4   0    15534.72    15936.11    146.46 o 
   0   4   0    14104.58    14098.25    178.03 o 
   1   4   0     2408.49     2390.25     32.85 o 
   2   4   0      494.88      454.06      5.90 o 
   3   4   0       13.40        7.52      0.80 o 
   4   4   0      113.68      135.14      2.50 o 
   5   4   0     1728.72     1725.33     15.51 o 
   6   4   0       26.81       16.67      1.53 o 
   7   4   0      337.90      253.41      4.26 o 
   8   4   0       45.75       43.05      3.60 o 
   9   4   0      113.23      140.13      6.26 o 
  10   4   0      250.53      289.92      9.10 o 
  11   4   0        1.39        4.07      3.20 o 
  12   4   0       10.49        7.93      3.57 o 
  13   4   0       15.19       27.63      6.93 o 
 -11   5   0       21.62       22.90      7.20 o 
 -10   5   0        6.54        8.96      5.65 o 
  -9   5   0      109.02      176.30      7.53 o 
  -8   5   0      370.02      456.31     10.93 o 
  -7   5   0       83.10       61.24      4.57 o 
  -6   5   0       28.75       45.06      3.61 o 
  -5   5   0      120.00      150.45      4.01 o 
  -4   5   0      132.87      188.05      4.18 o 
  -3   5   0        4.73        8.36      1.54 o 
  -1   5   0       42.90       36.90      2.74 o 
   0   5   0      178.04      233.01      6.29 o 
   1   5   0      471.24      497.09      9.67 o 
   2   5   0       38.86       42.04      2.40 o 
   3   5   0      154.40      151.43      4.14 o 
   4   5   0      539.00      435.50      5.40 o 
   5   5   0      709.81      903.80     11.61 o 
   6   5   0       26.61       34.75      1.75 o 
   7   5   0        0.80       -1.16      1.65 o 
   8   5   0       12.76        6.77      3.01 o 
   9   5   0        2.78       -3.81      2.54 o 
  10   5   0      180.70      155.71      7.12 o 
  11   5   0       15.93       17.02      3.86 o 
  12   5   0       55.30       57.61      5.29 o 
  13   5   0        0.54        0.74      4.77 o 
 -11   6   0      127.40      159.48     12.69 o 
 -10   6   0        5.55        3.75      5.82 o 
  -9   6   0       17.41       15.17      4.01 o 
  -8   6   0        2.03        2.59      3.19 o 
  -7   6   0      302.24      309.85      8.83 o 
  -6   6   0       95.28       88.43      3.70 o 
  -5   6   0       10.48        5.71      1.67 o 
  -4   6   0     1304.00     1192.94     12.94 o 
  -3   6   0        2.79        7.81      1.84 o 
  -2   6   0      277.92      313.17     12.48 o 
  -1   6   0      784.35      810.73     15.29 o 
   0   6   0      392.58      302.42      7.92 o 
   1   6   0     1546.45     1511.09     23.37 o 
   2   6   0       48.87       41.71      2.88 o 
   3   6   0       64.76       54.43      2.24 o 
   4   6   0        1.55       -1.07      0.78 o 
   5   6   0       10.43       10.03      1.19 o 
   6   6   0      756.37      863.22     12.43 o 
   7   6   0       23.97       41.65      3.20 o 
   8   6   0      456.97      359.16     14.56 o 
   9   6   0       12.86       21.24      3.92 o 
  10   6   0      307.53      312.42      9.43 o 
  11   6   0        6.78        1.85      4.08 o 
  12   6   0        1.40        3.79      4.26 o 
  13   6   0        0.98        2.27      4.74 o 
 -10   7   0       22.59       31.86      7.58 o 
  -9   7   0        4.04        6.31      5.01 o 
  -8   7   0       20.68       15.33      3.79 o 
  -7   7   0      209.31      182.29      8.02 o 
  -6   7   0       52.43       51.33      4.30 o 
  -5   7   0      248.05      258.58      5.74 o 
  -4   7   0      332.93      329.19      6.21 o 
  -3   7   0      577.65      648.39     11.89 o 
  -2   7   0        2.33       -2.01      1.34 o 
  -1   7   0     3323.34     3602.88     51.42 o 
   0   7   0        0.21       -0.10      1.62 o 
   2   7   0     1503.52     1462.31     23.14 o 
   3   7   0     1450.55     1639.29     19.96 o 
   4   7   0     1754.47     1824.54     29.07 o 
   5   7   0      384.68      424.57      6.70 o 
   6   7   0       42.43       55.42      5.87 o 
   7   7   0       46.55       47.10      3.40 o 
   8   7   0      242.67      231.52      9.66 o 
   9   7   0      464.25      462.53     18.54 o 
  10   7   0       48.22       40.28      5.77 o 
  11   7   0        0.44       -3.27      2.84 o 
  12   7   0       12.55       17.72      5.45 o 
  13   7   0        0.16       -2.50      4.23 o 
 -10   8   0       65.22       88.85      9.91 o 
  -9   8   0       51.54       74.94      6.61 o 
  -8   8   0        4.42       -2.48      4.53 o 
  -7   8   0       10.49        9.86      3.44 o 
  -6   8   0        0.89        3.41      2.81 o 
  -5   8   0      747.89      730.84     10.51 o 
  -4   8   0      429.45      483.28      7.89 o 
  -3   8   0       81.68       83.49      8.74 o 
  -2   8   0       81.49      129.65      6.49 o 
  -1   8   0     1561.60     1804.43     29.87 o 
   0   8   0      404.45      374.16     10.22 o 
   1   8   0       10.70       13.94      2.47 o 
   2   8   0      270.90      329.04      8.76 o 
   3   8   0       10.40        2.98      1.34 o 
   4   8   0     1432.81     1517.85     17.40 o 
   5   8   0      351.17      330.76      5.38 o 
   6   8   0       84.40       85.94      2.85 o 
   7   8   0        6.63        6.90      2.07 o 
   8   8   0        0.17       -0.02      2.39 o 
   9   8   0       64.91       56.25      6.34 o 
  10   8   0        8.91        4.24      3.26 o 
  11   8   0        1.75       -5.48      3.65 o 
  12   8   0        0.26        6.43      4.43 o 
  13   8   0        0.34       -0.81      4.03 o 
  -9   9   0        3.34       -4.73      3.91 o 
  -8   9   0        0.15        1.03      3.34 o 
  -7   9   0       59.18       64.36      5.33 o 
  -6   9   0       50.92       62.00      3.86 o 
  -5   9   0       87.01       93.84      4.22 o 
  -4   9   0      117.92       73.53      3.59 o 
  -3   9   0        4.42       -2.86      3.18 o 
  -2   9   0      336.79      332.99     10.96 o 
  -1   9   0      159.61      193.61      7.98 o 
   0   9   0     1757.37     1645.99     28.08 o 
   1   9   0      160.68      121.46      6.06 o 
   2   9   0      558.19      643.83     13.97 o 
   3   9   0      120.91      139.42      5.82 o 
   4   9   0       39.22       41.02      2.70 o 
   5   9   0       59.83       65.79      3.77 o 
   6   9   0      473.99      475.17      7.18 o 
   7   9   0        0.00       -1.02      1.75 o 
   8   9   0      156.44      145.71      6.06 o 
   9   9   0       51.36       51.58      4.48 o 
  10   9   0        2.74        1.56      4.09 o 
  11   9   0        2.78       -0.51      4.43 o 
  12   9   0        0.05        6.93      5.01 o 
  13   9   0        0.88        1.96      4.87 o 
  -9  10   0        0.70        2.98      4.22 o 
  -8  10   0        0.52       -1.47      3.64 o 
  -7  10   0       67.77       49.61      6.36 o 
  -6  10   0       48.31       26.62      3.07 o 
  -5  10   0        9.16        0.76      2.15 o 
  -4  10   0       12.58        9.01      2.67 o 
  -3  10   0        1.66        2.59      1.90 o 
  -2  10   0       45.98       33.82      4.33 o 
  -1  10   0      158.30      151.94      7.58 o 
   0  10   0      168.46      169.96      7.34 o 
   1  10   0      389.49      398.28     11.20 o 
   2  10   0      788.64      810.63     16.88 o 
   3  10   0      254.77      221.11      7.78 o 
   4  10   0        0.45        1.91      1.68 o 
   5  10   0      357.81      312.17      5.69 o 
   6  10   0        5.37        7.02      1.62 o 
   7  10   0       78.33       71.60      6.21 o 
   8  10   0       47.92       38.87      3.78 o 
   9  10   0       86.15      100.02      8.90 o 
  10  10   0       25.21       20.80      5.99 o 
  11  10   0       34.56       23.78      6.39 o 
  12  10   0       15.50       16.10      5.95 o 
  -8  11   0        2.89       -1.65      3.84 o 
  -7  11   0       17.89       11.03      4.05 o 
  -6  11   0        0.17        3.15      2.70 o 
  -5  11   0        8.85       22.09      4.89 o 
  -4  11   0       58.84       61.68      4.35 o 
  -3  11   0       39.33       24.36      6.11 o 
  -2  11   0      103.66      103.20      7.00 o 
  -1  11   0      136.58      128.19      7.41 o 
   0  11   0        5.64        5.18      2.81 o 
   1  11   0      757.03      725.56     16.71 o 
   2  11   0        4.37        9.37      2.98 o 
   3  11   0      234.94      243.67      8.59 o 
   4  11   0        6.12        8.23      2.28 o 
   5  11   0      949.94      958.28     14.62 o 
   6  11   0       28.52       22.23      2.88 o 
   7  11   0       17.12       22.83      3.16 o 
   8  11   0       89.57       76.68      7.81 o 
   9  11   0      104.50      111.38      9.47 o 
  10  11   0       30.99       21.44      6.16 o 
  11  11   0        0.36       -0.85      4.23 o 
  12  11   0        3.84        4.53      4.90 o 
  -7  12   0        1.47        1.62      5.14 o 
  -6  12   0       80.31       84.13     10.23 o 
  -5  12   0      246.54      225.95     12.26 o 
  -4  12   0        7.10        3.34      3.01 o 
  -3  12   0        5.64       -1.23      2.54 o 
  -2  12   0       84.73       69.61      6.49 o 
  -1  12   0       27.41       11.97      3.72 o 
   0  12   0      114.98      104.96      7.04 o 
   1  12   0        8.20        6.09      3.21 o 
   2  12   0      211.73      199.96      8.36 o 
   3  12   0      102.89      121.50      6.60 o 
   4  12   0       20.43       19.36      2.17 o 
   5  12   0       22.90       17.89      2.75 o 
   6  12   0       55.61       65.93      4.39 o 
   7  12   0       50.21       26.72      5.41 o 
   8  12   0        9.24        7.54      4.36 o 
   9  12   0       49.54       50.23      7.41 o 
  10  12   0       20.97        9.27      4.40 o 
  11  12   0        2.46        3.62      4.77 o 
  12  12   0        0.95        0.78      4.74 o 
  -7  13   0       37.12       32.88      7.00 o 
  -6  13   0        5.59        7.92      3.58 o 
  -5  13   0        0.20       -0.80      2.87 o 
  -4  13   0       18.47       24.38      4.52 o 
  -3  13   0       48.93       48.49      4.39 o 
  -2  13   0       26.01       25.03      3.56 o 
  -1  13   0        0.12       -4.62      3.08 o 
   0  13   0        5.86       17.11      4.33 o 
   1  13   0      507.62      451.42     13.67 o 
   2  13   0       23.47       38.73      4.77 o 
   3  13   0      125.32      112.14      5.23 o 
   4  13   0        7.59       10.19      2.05 o 
   5  13   0        7.90       10.73      2.05 o 
   6  13   0       61.82       75.60      6.51 o 
   7  13   0       43.61       44.58      6.46 o 
   8  13   0        2.11        4.60      4.09 o 
   9  13   0       10.80        9.54      4.94 o 
  10  13   0        2.68       -0.68      4.23 o 
  11  13   0        7.39        7.14      5.04 o 
  -6  14   0        1.09        1.16      3.15 o 
  -5  14   0       37.77       32.92      4.39 o 
  -4  14   0       12.31       11.47      7.86 o 
  -3  14   0       49.31       58.13      5.92 o 
  -2  14   0       26.25       34.80      4.15 o 
  -1  14   0       55.53       50.37      6.19 o 
   0  14   0       10.47       13.39      4.46 o 
   1  14   0      460.35      406.57     13.56 o 
   2  14   0       60.11       70.18     10.11 o 
   3  14   0       13.46       10.06      2.58 o 
   4  14   0       20.22       21.61      2.45 o 
   5  14   0       10.75        5.43      1.96 o 
   6  14   0        2.72       -0.03      3.28 o 
   7  14   0       45.22       46.51      6.60 o 
   8  14   0        0.01        3.25      3.96 o 
   9  14   0       27.17       21.21      5.82 o 
  10  14   0       11.06        8.46      5.34 o 
  11  14   0        1.60        1.12      4.70 o 
  -5  15   0        3.49        1.87      4.68 o 
  -4  15   0        0.02        0.54      3.33 o 
  -3  15   0        0.12        1.17      2.82 o 
  -2  15   0        0.16       -0.47      3.96 o 
  -1  15   0       24.14       27.92      3.81 o 
   0  15   0       89.72       92.37      7.54 o 
   1  15   0       13.16       21.88      5.11 o 
   2  15   0       47.39       55.13      6.29 o 
   3  15   0        0.52       -1.62      3.20 o 
   4  15   0       90.07       92.39      4.13 o 
   5  15   0       49.16       44.13      3.90 o 
   6  15   0       13.30       12.41      4.53 o 
   7  15   0       13.29       17.35      5.07 o 
   8  15   0        3.06        0.98      4.03 o 
   9  15   0        5.77        2.81      4.43 o 
  10  15   0        1.41        0.24      4.70 o 
  -4  16   0        0.00        3.90      3.74 o 
  -3  16   0        9.03        7.00      3.76 o 
  -2  16   0        0.06        1.29      5.65 o 
  -1  16   0        6.48        3.26      3.46 o 
   0  16   0       71.91       69.00      7.34 o 
   1  16   0       96.51      113.04      8.52 o 
   2  16   0       34.26       41.57      5.85 o 
   3  16   0        0.10        0.54      3.69 o 
   4  16   0       12.06       12.71      4.08 o 
   5  16   0        0.14        2.74      3.55 o 
   6  16   0        8.20       12.51      4.70 o 
   7  16   0       26.97       28.82      5.92 o 
   8  16   0        2.42        1.76      4.03 o 
   9  16   0        2.02        2.50      4.50 o 
  10  16   0        3.52        7.10      5.45 o 
  -3  17   0       26.76       17.49      5.43 o 
  -2  17   0        0.71        4.65      3.57 o 
  -1  17   0       33.42       46.78      6.58 o 
   0  17   0       12.55       11.41      3.13 o 
   1  17   0        0.23        2.47      4.67 o 
   2  17   0        1.87       -2.27      3.89 o 
   3  17   0        0.14       -5.53      3.69 o 
   4  17   0        7.82       13.16      4.74 o 
   5  17   0        1.71        0.91      3.48 o 
   6  17   0        0.24        3.04      4.16 o 
   7  17   0        4.96        1.45      4.30 o 
   8  17   0        0.30        0.24      4.23 o 
   9  17   0       11.29        8.76      5.24 o 
  -1  18   0        2.14        5.63      8.57 o 
   0  18   0        3.95        7.93      4.02 o 
   1  18   0       18.06       15.97      3.80 o 
   2  18   0        1.21        0.64      4.50 o 
   3  18   0        0.48        3.18      4.46 o 
   4  18   0       11.68       10.01      4.74 o 
   6  18   0        3.10       -3.08      3.82 o 
   7  18   0        0.17        0.98      4.43 o 
   8  18   0        7.11       10.76      5.68 o 
   2  19   0        1.90        0.68      2.98 o 
   3  19   0        4.22        0.61      4.67 o 
  -3 -19   1        0.00       -2.81      3.96 o 
  -2 -19   1        0.00       -1.66      3.95 o 
  -7 -18   1        3.40        2.64      4.36 o 
  -6 -18   1        3.86       -3.59      3.99 o 
  -5 -18   1        0.23        0.58      3.65 o 
  -3 -18   1        0.66       -2.51      3.37 o 
  -2 -18   1        2.96        1.13      3.60 o 
  -1 -18   1        0.43       -3.57      3.32 o 
   0 -18   1       26.30       27.98      5.04 o 
   1 -18   1       52.24       68.59      6.25 o 
  -8 -17   1       15.16       17.35      5.95 o 
  -7 -17   1        3.69       -1.25      3.59 o 
  -6 -17   1        0.12       -2.16      3.65 o 
  -5 -17   1       24.24       22.66      5.68 o 
  -4 -17   1        1.08       -2.77      3.69 o 
  -3 -17   1        3.75       -2.83      2.35 o 
  -2 -17   1        0.58        2.35      3.48 o 
  -1 -17   1        0.57        0.16      3.57 o 
   0 -17   1        0.54       -0.69      3.01 o 
   1 -17   1       16.05       10.17      4.14 o 
   2 -17   1        2.47       -1.54      3.57 o 
   3 -17   1       52.46       58.02      9.10 o 
  -9 -16   1        3.55        9.64      5.38 o 
  -8 -16   1        3.19        3.04      4.23 o 
  -7 -16   1        1.54        4.94      4.43 o 
  -6 -16   1        1.67        2.27      3.86 o 
  -5 -16   1       39.39       29.80      5.85 o 
  -4 -16   1        1.08       -0.71      2.02 o 
  -3 -16   1        7.39        5.45      3.96 o 
  -2 -16   1       31.21       41.40      5.99 o 
  -1 -16   1        8.33        7.46      3.51 o 
   0 -16   1       96.59      106.08      6.46 o 
   1 -16   1        3.36        5.39      3.17 o 
   2 -16   1        0.01        0.83      5.73 o 
   3 -16   1        0.34       -0.79      6.26 o 
   4 -16   1        4.64       12.47      3.87 o 
 -10 -15   1        7.49        7.44      5.38 o 
  -9 -15   1        1.99        2.27      4.40 o 
  -8 -15   1        0.66       -1.42      3.72 o 
  -7 -15   1        4.28        0.30      4.43 o 
  -6 -15   1        5.37        8.29      4.13 o 
  -5 -15   1       28.52       36.03      4.03 o 
  -4 -15   1        7.20        3.96      2.15 o 
  -3 -15   1        0.50       -0.74      3.42 o 
  -2 -15   1       85.85       88.38      7.21 o 
  -1 -15   1      165.95      146.59      9.13 o 
   0 -15   1       80.08       66.60      4.98 o 
   1 -15   1       44.06       50.00      4.73 o 
   2 -15   1        0.60        3.56      3.00 o 
   3 -15   1       17.07       14.94      3.90 o 
   4 -15   1       11.72        7.24      5.41 o 
   5 -15   1        2.69        1.45      3.20 o 
 -11 -14   1        1.11        1.52      4.97 o 
 -10 -14   1       25.00       12.89      5.72 o 
  -9 -14   1       19.99        9.44      4.90 o 
  -8 -14   1        4.26        5.01      4.50 o 
  -7 -14   1        0.04       -1.08      3.55 o 
  -6 -14   1        4.76        5.05      2.76 o 
  -5 -14   1       29.56       29.06      3.64 o 
  -4 -14   1        1.21       -2.89      2.74 o 
  -3 -14   1       91.83       66.29      6.09 o 
  -2 -14   1      131.73      170.81      8.86 o 
  -1 -14   1       25.06       34.30      5.24 o 
   0 -14   1      111.12      137.94      5.09 o 
   1 -14   1      197.14      234.25     13.73 o 
   2 -14   1        0.44       -0.69      4.80 o 
   3 -14   1        1.11       -2.09      4.21 o 
   4 -14   1        0.25        1.61      3.01 o 
   5 -14   1        1.66       -0.30      3.10 o 
   6 -14   1        2.04       -1.35      5.04 o 
 -11 -13   1        0.08       -1.29      4.80 o 
 -10 -13   1        0.17        4.06      4.80 o 
  -9 -13   1        1.70        2.03      4.03 o 
  -8 -13   1        0.38        2.67      4.26 o 
  -7 -13   1      352.89      361.67     21.50 o 
  -6 -13   1      497.35      520.03     20.92 o 
  -5 -13   1      100.37      111.23      5.51 o 
  -4 -13   1       11.27       11.70      2.57 o 
  -3 -13   1      106.92      106.24      6.49 o 
  -2 -13   1      134.47      137.46      7.68 o 
  -1 -13   1      280.30      302.99     11.37 o 
   0 -13   1       13.14       13.39      3.96 o 
   1 -13   1       33.90       27.09      3.53 o 
   2 -13   1       13.62        6.43      3.92 o 
   3 -13   1       24.97       26.31      3.56 o 
   4 -13   1       95.59       87.59     10.70 o 
   5 -13   1       22.52       22.22      4.00 o 
   6 -13   1       10.30       -1.08      4.60 o 
   7 -13   1        0.38       11.60      5.78 o 
 -12 -12   1        0.00        2.98      5.21 o 
 -11 -12   1        0.64        0.27      4.36 o 
 -10 -12   1       17.26        6.02      4.94 o 
  -9 -12   1       39.87       42.48      7.07 o 
  -8 -12   1        2.12        6.43      4.33 o 
  -7 -12   1       25.62       21.01      3.69 o 
  -6 -12   1        7.26       13.19      2.93 o 
  -5 -12   1      203.80      159.54      5.14 o 
  -4 -12   1       20.39        8.15      2.16 o 
  -3 -12   1       57.87       57.70      4.84 o 
  -2 -12   1       12.96       14.07      3.25 o 
  -1 -12   1      519.08      495.02     13.97 o 
   0 -12   1        1.32        3.55      2.94 o 
   1 -12   1        1.42       -0.63      1.83 o 
   2 -12   1       14.50        8.15      2.69 o 
   3 -12   1       37.19       44.65      4.06 o 
   4 -12   1        2.34       -2.08      2.24 o 
   5 -12   1      213.63      228.67      8.13 o 
   6 -12   1       63.92       90.61      8.83 o 
   7 -12   1       11.01       21.14      6.70 o 
   8 -12   1        3.20        2.27      5.95 o 
 -12 -11   1        0.49       -3.89      4.40 o 
 -11 -11   1        1.87       -2.47      3.92 o 
 -10 -11   1       47.19       44.41      7.54 o 
  -9 -11   1       24.85       28.68      6.19 o 
  -8 -11   1       35.91       22.65      3.48 o 
  -7 -11   1       40.28       36.94      3.82 o 
  -6 -11   1      729.88      711.34     13.05 o 
  -5 -11   1      413.52      401.81      7.78 o 
  -4 -11   1        2.22        0.41      2.77 o 
  -3 -11   1       67.56       82.12      7.32 o 
  -2 -11   1      277.59      287.10      9.44 o 
  -1 -11   1       10.11       16.10      3.48 o 
   0 -11   1        2.66        3.25      2.64 o 
   1 -11   1        0.10       -3.45      2.30 o 
   2 -11   1        0.02        4.77      2.13 o 
   3 -11   1        0.58       -3.09      2.06 o 
   4 -11   1        0.16       -1.78      2.14 o 
   5 -11   1      407.78      351.68      9.32 o 
   6 -11   1        0.66        2.13      3.99 o 
   7 -11   1       35.40       25.20      6.26 o 
   8 -11   1        4.52        0.68      5.61 o 
 -12 -10   1        1.29        2.94      4.87 o 
 -11 -10   1        5.50        1.59      4.30 o 
 -10 -10   1       10.31        0.20      3.92 o 
  -9 -10   1       79.46       75.93      5.39 o 
  -8 -10   1       19.38       18.85      4.21 o 
  -7 -10   1       80.12       85.74      6.51 o 
  -6 -10   1       26.39       34.96      3.36 o 
  -5 -10   1       14.06       10.46      2.81 o 
  -4 -10   1      926.27      943.01     13.04 o 
  -3 -10   1      401.97      396.86      7.64 o 
  -2 -10   1       66.07       57.87      4.43 o 
  -1 -10   1       10.93        7.17      2.47 o 
   0 -10   1       57.68       75.80      5.21 o 
   1 -10   1        2.93        5.07      2.74 o 
   2 -10   1      229.07      259.62     12.11 o 
   3 -10   1       45.05       36.44      3.38 o 
   4 -10   1       37.56       29.13      4.53 o 
   5 -10   1       23.90       20.38      3.31 o 
   6 -10   1       47.56       59.97      6.77 o 
   7 -10   1      157.79      180.42     11.03 o 
   8 -10   1        4.92        8.78      4.04 o 
   9 -10   1        0.92        4.75      4.28 o 
 -12  -9   1        0.86        0.10      4.50 o 
 -11  -9   1       22.99       28.07      6.26 o 
 -10  -9   1        3.02        1.43      3.15 o 
  -9  -9   1        5.45        1.62      4.18 o 
  -8  -9   1      238.00      218.40     10.69 o 
  -7  -9   1        0.71       -0.27      2.04 o 
  -6  -9   1      611.58      669.65     12.05 o 
  -5  -9   1      306.87      317.49      6.16 o 
  -4  -9   1      225.94      224.00      5.23 o 
  -3  -9   1      378.95      421.60      7.59 o 
  -2  -9   1      669.12      660.84     13.94 o 
  -1  -9   1       47.54       51.82      4.23 o 
   0  -9   1      316.88      392.80     10.86 o 
   1  -9   1      801.70      729.55     16.30 o 
   2  -9   1     1021.25      927.44     14.88 o 
   3  -9   1      276.64      248.67      6.68 o 
   4  -9   1      156.34      161.95      5.74 o 
   5  -9   1      681.38      742.21     13.08 o 
   6  -9   1       69.56       94.21      5.67 o 
   7  -9   1       27.10       34.35      4.62 o 
   8  -9   1       15.00       19.74      4.08 o 
   9  -9   1        0.91       -3.71      4.28 o 
 -12  -8   1        2.28       -5.38      3.59 o 
 -11  -8   1       18.68       10.99      3.57 o 
 -10  -8   1        0.51       -4.27      2.85 o 
  -9  -8   1       60.37       84.36      8.88 o 
  -8  -8   1        2.52        3.97      2.88 o 
  -7  -8   1      178.88      148.92      5.72 o 
  -6  -8   1       32.23       22.14      3.59 o 
  -5  -8   1      355.23      397.91      8.58 o 
  -4  -8   1       15.36       18.54      2.13 o 
  -3  -8   1      775.97      772.35     13.14 o 
  -2  -8   1      350.08      316.32      8.42 o 
  -1  -8   1       68.89       92.44      4.77 o 
   0  -8   1      360.02      400.44     10.49 o 
   1  -8   1     1352.27     1370.84     24.25 o 
   2  -8   1      171.21      144.17      4.00 o 
   3  -8   1        4.11        4.60      1.82 o 
   4  -8   1     1332.05     1274.55     17.16 o 
   5  -8   1     1095.97     1044.76     13.06 o 
   6  -8   1        3.99        1.62      3.08 o 
   7  -8   1      463.63      429.74     11.11 o 
   8  -8   1        0.03        3.69      3.31 o 
   9  -8   1       10.58       19.94      4.51 o 
  10  -8   1        0.06       -2.77      4.19 o 
 -13  -7   1        9.19       14.48      5.92 o 
 -12  -7   1        2.86        3.18      4.57 o 
 -11  -7   1        1.59        1.63      4.72 o 
 -10  -7   1       94.06      105.89      8.51 o 
  -9  -7   1       24.40       18.65      3.98 o 
  -8  -7   1       75.40       73.46      4.89 o 
  -7  -7   1      196.41      199.54      6.41 o 
  -6  -7   1      120.38      113.35      4.54 o 
  -5  -7   1      891.66      814.89     10.38 o 
  -3  -7   1      235.90      246.92      4.91 o 
  -2  -7   1      374.35      394.79      9.00 o 
  -1  -7   1       34.99       34.67      2.94 o 
   0  -7   1     1044.05      939.00     17.22 o 
   1  -7   1      773.18      934.91     17.79 o 
   2  -7   1      362.44      378.10      6.00 o 
   3  -7   1      727.00      691.46     10.88 o 
   4  -7   1      473.18      467.02      9.81 o 
   5  -7   1      210.65      231.61      5.44 o 
   6  -7   1      136.29      140.97      6.05 o 
   7  -7   1       66.52       85.96      7.14 o 
   8  -7   1      141.03      154.21      6.96 o 
   9  -7   1        5.62        1.72      3.53 o 
  10  -7   1        2.77        8.83      4.29 o 
 -13  -6   1        3.50        3.82      5.11 o 
 -12  -6   1        0.18        3.80      3.47 o 
 -11  -6   1       57.13       44.71      4.88 o 
 -10  -6   1       53.99       46.08      4.85 o 
  -9  -6   1      732.12      746.86     14.34 o 
  -8  -6   1       25.82       23.34      3.37 o 
  -7  -6   1       49.78       45.36      3.44 o 
  -6  -6   1      116.21      107.18      4.53 o 
  -5  -6   1      113.68      132.37      3.18 o 
  -4  -6   1      266.66      253.35      4.55 o 
  -3  -6   1      446.43      309.27      5.20 o 
  -2  -6   1      109.05       97.39      3.94 o 
  -1  -6   1       94.38       92.37      3.96 o 
   0  -6   1      948.52     1010.14     17.32 o 
   1  -6   1      292.81      311.21      8.36 o 
   2  -6   1     3010.80     3056.55     31.68 o 
   3  -6   1      197.01      214.37      4.51 o 
   4  -6   1      116.02       92.67      5.37 o 
   5  -6   1      777.98      842.58     10.66 o 
   6  -6   1       40.35       30.72      4.68 o 
   7  -6   1      410.93      421.12     10.29 o 
   8  -6   1       23.24       18.49      3.77 o 
   9  -6   1       72.49       79.79      5.78 o 
  10  -6   1       23.48       32.63      4.99 o 
  11  -6   1       68.80       99.48     10.86 o 
 -13  -5   1        7.85       -1.41      5.41 o 
 -12  -5   1       18.00       22.27      4.24 o 
 -11  -5   1        2.50        3.92      3.16 o 
 -10  -5   1      190.42      192.40      7.75 o 
  -9  -5   1      322.39      311.39     11.94 o 
  -8  -5   1        5.37       11.79      4.19 o 
  -7  -5   1      767.36      791.92     26.42 o 
  -6  -5   1      134.14      185.55      3.23 o 
  -5  -5   1      102.25      123.05      2.75 o 
  -4  -5   1     1522.52     1743.13     18.23 o 
  -3  -5   1      739.95      807.21     12.60 o 
  -2  -5   1      738.64      838.76     10.01 o 
  -1  -5   1       36.80       34.94      2.33 o 
   0  -5   1     1493.68     1371.96     21.21 o 
   1  -5   1      202.54      256.62      6.87 o 
   2  -5   1        5.24        1.67      1.08 o 
   3  -5   1      127.32       94.22      3.87 o 
   4  -5   1     1078.13     1327.17     15.94 o 
   5  -5   1      120.48      146.29      5.22 o 
   6  -5   1      273.11      288.96      8.13 o 
   7  -5   1      162.40      178.05      6.80 o 
   8  -5   1      244.17      258.51      8.31 o 
   9  -5   1      138.17      133.43      7.59 o 
  10  -5   1       16.90       12.51      5.68 o 
  11  -5   1       35.76       52.46      8.52 o 
 -13  -4   1        2.28        0.30      5.55 o 
 -12  -4   1       13.55       13.85      4.03 o 
 -11  -4   1        1.67       -0.12      3.09 o 
 -10  -4   1       36.19       37.49      5.18 o 
  -9  -4   1      128.14      139.85      6.40 o 
  -8  -4   1       39.64       58.65      4.11 o 
  -7  -4   1      656.56      707.76     12.30 o 
  -6  -4   1      299.08      238.89      3.71 o 
  -4  -4   1      622.97      697.68      8.24 o 
  -3  -4   1     1216.51     1151.94     12.40 o 
  -2  -4   1      225.56      137.85      2.76 o 
  -1  -4   1       72.10       84.39      2.94 o 
   0  -4   1     7729.97     7672.03     98.50 o 
   1  -4   1     6429.83     6591.06     85.72 o 
   2  -4   1     9018.79     8072.68     59.53 o 
   3  -4   1      862.04      665.04      7.68 o 
   4  -4   1      861.30      819.23      9.32 o 
   5  -4   1      779.98      841.97     15.34 o 
   6  -4   1     1175.73     1023.10     11.42 o 
   7  -4   1      330.19      397.65      9.24 o 
   8  -4   1      140.56       97.42      5.61 o 
   9  -4   1      147.73      169.55      9.40 o 
  10  -4   1       34.04       30.07      6.70 o 
  11  -4   1        0.05       -2.33      5.11 o 
  12  -4   1        2.88        2.37      6.16 o 
 -13  -3   1        8.89       12.95      6.46 o 
 -12  -3   1       95.03      103.97      9.71 o 
 -11  -3   1        8.95        3.39      3.23 o 
 -10  -3   1       23.52       28.09      4.17 o 
  -9  -3   1      133.92      144.45      7.88 o 
  -8  -3   1      327.55      279.70      7.75 o 
  -7  -3   1        5.50       -1.50      1.72 o 
  -6  -3   1     2404.16     2536.98     29.27 o 
  -5  -3   1       40.80       65.75      1.67 o 
  -4  -3   1      649.71      745.82      8.66 o 
  -3  -3   1        4.12        1.33      0.59 o 
  -2  -3   1     3238.49     3111.72     30.18 o 
  -1  -3   1     9705.54     9173.13    105.34 o 
   0  -3   1     7175.42     6910.38     88.59 o 
   1  -3   1    12249.81    11380.93     96.90 o 
   2  -3   1     2978.40     2848.20     22.56 o 
   3  -3   1      279.09      400.85      5.25 o 
   4  -3   1     3855.19     4765.69     38.44 o 
   7  -3   1       30.02       42.78      2.58 o 
   8  -3   1       49.55       31.15      3.51 o 
  10  -3   1       36.06       67.61      8.25 o 
  11  -3   1       82.95      110.06      9.98 o 
  12  -3   1        0.99        0.24      5.72 o 
 -13  -2   1        9.84       16.81      6.90 o 
 -12  -2   1       19.13       22.59      6.70 o 
 -11  -2   1      189.21      189.38     11.67 o 
 -10  -2   1      147.84      160.81      7.71 o 
  -9  -2   1       59.53       69.00      4.77 o 
  -8  -2   1      414.32      487.18     17.23 o 
  -7  -2   1      126.97      136.15     11.06 o 
  -6  -2   1     1758.49     1796.24     16.65 o 
  -5  -2   1        1.07        2.90      1.69 o 
  -4  -2   1       88.09       70.97      3.18 o 
  -3  -2   1      104.22       93.42      3.75 o 
  -1  -2   1     3960.85     4145.91     55.27 o 
   0  -2   1      786.33      881.55      8.73 o 
   2  -2   1     6987.43     8425.02     61.19 o 
   4  -2   1      690.37      748.08      8.09 o 
   5  -2   1     1288.40     1758.44     16.40 o 
   6  -2   1      718.31      586.93     12.28 o 
   7  -2   1      275.57      381.38      6.40 o 
   8  -2   1       79.30      114.57      5.45 o 
   9  -2   1        0.12        0.13      2.78 o 
  10  -2   1      178.12      217.39     12.14 o 
  11  -2   1       21.33       39.98      7.27 o 
  12  -2   1        9.19       13.70      6.43 o 
 -12  -1   1        5.38        1.39      5.68 o 
 -11  -1   1       39.23       52.02      7.85 o 
 -10  -1   1      336.82      361.81      9.87 o 
  -9  -1   1       78.85       84.22      4.99 o 
  -8  -1   1       38.32       32.48      3.34 o 
  -7  -1   1      141.04      122.65      3.47 o 
  -6  -1   1      658.44      748.71     20.19 o 
  -5  -1   1      489.48      348.95      4.94 o 
  -4  -1   1      518.80      375.27      4.69 o 
  -3  -1   1     1451.91     1128.40     12.18 o 
  -2  -1   1      307.58      393.78      7.78 o 
   0  -1   1      902.21      944.11     14.00 o 
   1  -1   1      406.15      259.84      5.45 o 
   2  -1   1     4775.15     4911.18     55.97 o 
   3  -1   1     8490.86     7363.09     78.17 o 
   4  -1   1     1239.36      861.56      8.86 o 
   5  -1   1      792.54     1143.54     11.60 o 
   6  -1   1      189.43      155.17      4.45 o 
  10  -1   1      142.65      108.68      9.40 o 
  11  -1   1       22.17       26.31      6.56 o 
  12  -1   1       30.22       49.45      8.05 o 
 -12   0   1        2.01        2.98      5.95 o 
 -11   0   1      133.47      148.22     11.03 o 
 -10   0   1        7.32       -6.90      4.60 o 
  -9   0   1        2.79        3.30      2.57 o 
  -8   0   1      241.50      216.90      6.70 o 
  -7   0   1       89.38       59.58      2.80 o 
  -6   0   1      642.32      824.96     14.18 o 
  -5   0   1     2640.71     2709.61     34.43 o 
  -4   0   1      476.50      470.95      5.68 o 
  -3   0   1      638.05      855.66     11.55 o 
  -2   0   1     6800.34     5602.81     53.11 o 
  -1   0   1    15756.16    14659.03    206.89 o 
   0   0   1     4426.11     3302.77     48.44 o 
   1   0   1     5522.24     5405.39     71.10 o 
   2   0   1    35802.06    33823.63    432.51 o 
   3   0   1       44.11       52.13      1.49 o 
   4   0   1      803.73      696.44      7.43 o 
   5   0   1      459.29      681.56      7.83 o 
   8   0   1      265.34      218.79      5.00 o 
   9   0   1      108.85      143.78      5.90 o 
  10   0   1      244.12      327.14      9.11 o 
  11   0   1       34.35       18.26      6.29 o 
  12   0   1        1.63       -3.08      4.94 o 
  13   0   1       26.23       42.86      8.08 o 
 -12   1   1        0.38       -1.35      5.41 o 
 -11   1   1        0.23       -7.66      5.11 o 
 -10   1   1        5.94       10.99      5.75 o 
  -9   1   1        8.21        4.36      4.63 o 
  -8   1   1       49.54       28.07      3.13 o 
  -7   1   1        2.00        1.89      4.46 o 
  -6   1   1      178.14      237.01      4.64 o 
  -5   1   1     1290.16      887.82     24.40 o 
  -4   1   1       17.05       30.26      1.27 o 
  -2   1   1     4725.52     4617.57     43.96 o 
  -1   1   1      928.04      635.03      9.71 o 
   0   1   1     3824.40     3978.16     53.21 o 
   1   1   1     1387.69     1544.68     21.07 o 
   2   1   1      224.91      312.73      5.41 o 
   3   1   1        3.19        0.27      0.52 o 
   4   1   1     5875.11     5385.95     51.22 o 
   5   1   1     1595.63     1470.92     13.79 o 
   6   1   1       26.31       24.53      1.76 o 
   8   1   1       32.26       52.97      2.87 o 
   9   1   1      103.38      133.75      5.75 o 
  10   1   1      282.19      309.03      9.37 o 
  11   1   1        8.76       11.40      5.99 o 
  12   1   1        4.64        8.90      6.02 o 
  13   1   1        4.21       -3.55      5.48 o 
 -12   2   1       24.95       23.74      7.17 o 
 -11   2   1        1.18       -7.41      4.94 o 
 -10   2   1       12.10       18.16      5.99 o 
  -9   2   1       24.70       19.89      5.72 o 
  -8   2   1      169.84      198.38      6.42 o 
  -5   2   1      921.43      898.26      8.27 o 
  -4   2   1      885.97      734.52      6.76 o 
  -2   2   1     6807.26     5532.67     52.60 o 
  -1   2   1        2.59        3.27      0.76 o 
   0   2   1    16875.23    16540.59    213.52 o 
   1   2   1        2.83        0.61      0.68 o 
   2   2   1    14156.44    13290.90    171.16 o 
   3   2   1        2.19        1.93      0.60 o 
   4   2   1      437.86      447.07      5.17 o 
   5   2   1      252.48      267.76      4.09 o 
   6   2   1      166.37      159.38      3.45 o 
   7   2   1      497.34      520.53      7.12 o 
   8   2   1        2.18        0.74      1.36 o 
   9   2   1      243.62      239.80      7.39 o 
  10   2   1      182.41      185.37      7.23 o 
  11   2   1      155.11      165.57      7.33 o 
  12   2   1        2.26       -2.77      4.84 o 
  13   2   1        4.24        8.12      6.05 o 
 -12   3   1        2.81       10.11      6.80 o 
 -11   3   1       16.30       18.60      6.56 o 
 -10   3   1       52.39       36.73      7.14 o 
  -9   3   1        0.35       -6.29      4.19 o 
  -8   3   1        0.25        1.56      2.73 o 
  -7   3   1      209.61      224.09      6.74 o 
  -3   3   1     3375.13     3333.85     50.10 o 
  -2   3   1      872.19     1028.22     26.94 o 
  -1   3   1     5950.59     5478.66     52.03 o 
   0   3   1    29618.66    28818.01    367.40 o 
   1   3   1     2204.46     2048.33     28.11 o 
   2   3   1     8883.97     8518.29    111.71 o 
   3   3   1       10.36        3.22      0.73 o 
   4   3   1      266.71      184.95      2.88 o 
   5   3   1        0.43        1.91      3.02 o 
   6   3   1     1150.72     1115.03     11.27 o 
   7   3   1      362.32      287.55      9.19 o 
   8   3   1      389.97      426.63     14.74 o 
   9   3   1      296.91      287.58      8.01 o 
  10   3   1        1.59        0.90      2.91 o 
  11   3   1        1.16        3.32      3.09 o 
  12   3   1       26.44       32.03      4.82 o 
  13   3   1        0.06       -2.74      5.41 o 
 -11   4   1        0.22        4.77      5.95 o 
 -10   4   1        6.93       19.75      6.32 o 
  -9   4   1      110.24      103.94      9.44 o 
  -8   4   1       68.38       50.59      4.28 o 
  -7   4   1        0.22        5.31      2.68 o 
  -6   4   1      109.56      166.62      5.46 o 
  -5   4   1      203.51      201.08      4.45 o 
  -4   4   1      372.82      338.69      5.62 o 
  -1   4   1     8841.81     9564.12    126.82 o 
   0   4   1     4654.21     4615.66     85.70 o 
   1   4   1     2677.79     2541.59     34.98 o 
   3   4   1      335.20      312.50      4.95 o 
   4   4   1      390.51      307.86      4.07 o 
   5   4   1       61.61       44.12      1.81 o 
   6   4   1       24.25       42.18      1.96 o 
   7   4   1       41.71       38.73      1.98 o 
   8   4   1       83.33      106.34      4.88 o 
   9   4   1       28.40       11.82      2.95 o 
  10   4   1       15.62       24.07      3.83 o 
  11   4   1       15.83       21.25      3.81 o 
  12   4   1        9.97        4.39      4.03 o 
  13   4   1        4.02        4.06      4.90 o 
 -11   5   1       13.98       14.75      6.90 o 
 -10   5   1        3.35       -1.18      5.24 o 
  -9   5   1       56.87       88.99      9.03 o 
  -8   5   1       47.66       43.79      4.44 o 
  -7   5   1      136.66      144.96      6.10 o 
  -6   5   1        1.98       -1.57      1.45 o 
  -5   5   1      220.82      244.19      5.11 o 
  -4   5   1        0.96        0.13      1.07 o 
  -3   5   1     1348.02     1359.86     16.90 o 
  -2   5   1     1528.38     1416.38     16.85 o 
  -1   5   1     2185.72     2371.96     25.03 o 
   0   5   1     4747.36     4708.92     63.09 o 
   1   5   1     4192.27     3859.16     37.57 o 
   2   5   1      442.77      442.75      6.52 o 
   3   5   1     1485.68     1291.38     17.02 o 
   4   5   1        3.33        3.10      0.79 o 
   5   5   1     1012.57     1127.46     15.86 o 
   6   5   1      640.58      665.89     11.64 o 
   7   5   1       13.73       22.45      1.97 o 
   8   5   1        0.68        2.53      2.21 o 
   9   5   1      201.40      170.04      8.80 o 
  10   5   1       90.68       94.74      5.70 o 
  11   5   1        0.92       -1.00      3.40 o 
  12   5   1       12.25       12.11      5.07 o 
  13   5   1        0.06       -3.52      4.03 o 
 -11   6   1        8.98       15.49      7.24 o 
 -10   6   1       22.90       28.95      7.20 o 
  -9   6   1      120.80      124.27     10.32 o 
  -8   6   1       21.78       24.47      4.09 o 
  -7   6   1        1.53        1.95      2.76 o 
  -6   6   1      339.48      340.24      6.62 o 
  -5   6   1       16.28       25.09      2.23 o 
  -4   6   1        2.06        5.63      1.84 o 
  -3   6   1       56.29       76.84      3.52 o 
  -2   6   1      109.35      145.25      4.32 o 
  -1   6   1     1661.96     1637.12     18.88 o 
   0   6   1      524.14      446.48     10.11 o 
   1   6   1     2923.73     2826.42     40.12 o 
   2   6   1     1673.88     1606.02     22.92 o 
   3   6   1      738.41      710.94      7.67 o 
   4   6   1       39.47       43.24      1.97 o 
   5   6   1      467.81      557.25      6.78 o 
   6   6   1       20.18       15.44      1.48 o 
   7   6   1      545.68      559.86      8.43 o 
   8   6   1      282.22      230.49      6.81 o 
   9   6   1       53.56       69.75      4.84 o 
  10   6   1        0.09       -1.09      3.02 o 
  11   6   1        0.02       -3.97      2.65 o 
  12   6   1        0.22        1.45      3.92 o 
  13   6   1        0.16       -0.68      4.43 o 
 -10   7   1       69.91       61.83      9.07 o 
  -9   7   1       21.98       27.58      7.17 o 
  -8   7   1       81.06       87.65      5.75 o 
  -7   7   1       27.33       19.98      3.98 o 
  -6   7   1        4.42        3.17      2.92 o 
  -5   7   1      216.43      206.56      5.21 o 
  -4   7   1       78.68      101.64      4.45 o 
  -3   7   1       44.05       62.14      3.58 o 
  -2   7   1      129.66      114.48      4.08 o 
   0   7   1       24.31       21.88      2.81 o 
   1   7   1     3731.53     3934.55     54.80 o 
   2   7   1       14.73       19.32      1.72 o 
   3   7   1     6007.09     6639.26     52.43 o 
   4   7   1      975.23      947.90     10.00 o 
   5   7   1     4054.85     4629.26     37.91 o 
   6   7   1       15.78       22.73      1.96 o 
   7   7   1        0.45        4.18      1.35 o 
   8   7   1      378.77      422.38      9.47 o 
   9   7   1        0.22        5.22      3.13 o 
  10   7   1       32.28       27.10      3.99 o 
  11   7   1       82.09      100.19      8.83 o 
  12   7   1        1.98        2.03      4.19 o 
  13   7   1        0.12        1.52      4.40 o 
 -10   8   1       32.82       45.32      8.39 o 
  -9   8   1       42.02       43.45      5.30 o 
  -8   8   1       59.56       42.05      4.70 o 
  -7   8   1        4.32        4.98      2.39 o 
  -6   8   1       78.38       55.56      3.60 o 
  -5   8   1      343.67      427.20      7.79 o 
  -3   8   1      228.89      177.69     11.92 o 
  -2   8   1       17.15       19.08      2.38 o 
  -1   8   1     2143.77     2307.92     36.50 o 
   0   8   1      112.29       98.43      5.51 o 
   1   8   1      445.75      343.04      9.44 o 
   2   8   1     2396.28     2508.53     60.97 o 
   3   8   1      189.37      185.05      7.12 o 
   4   8   1      390.65      419.27      6.00 o 
   5   8   1     2009.79     2130.98     19.57 o 
   6   8   1      610.48      652.64      8.23 o 
   7   8   1       13.43       14.90      3.16 o 
   8   8   1      389.74      390.53      9.12 o 
   9   8   1      479.54      473.26     18.86 o 
  10   8   1       66.00       67.48      7.81 o 
  11   8   1        9.03        4.40      4.36 o 
  12   8   1        4.78        2.74      4.53 o 
  13   8   1        0.02        7.00      5.07 o 
  -9   9   1        3.53        1.51      4.11 o 
  -8   9   1       18.33       29.16      9.12 o 
  -7   9   1       58.01       67.07      4.11 o 
  -6   9   1        0.23        0.88      2.24 o 
  -5   9   1      331.16      355.07      7.42 o 
  -4   9   1       45.48       51.26      3.33 o 
  -3   9   1      137.82      102.60      5.12 o 
  -2   9   1        0.00        3.69      2.71 o 
  -1   9   1      288.74      409.83     10.27 o 
   0   9   1        1.61        4.26      2.57 o 
   1   9   1      746.06      717.59     10.72 o 
   2   9   1      368.60      369.09      7.28 o 
   3   9   1      606.15      576.37      9.59 o 
   4   9   1      776.79      706.28      8.74 o 
   5   9   1      233.41      230.68      4.58 o 
   6   9   1      385.63      384.52      6.14 o 
   7   9   1        3.09        5.00      1.99 o 
   8   9   1       26.45       21.13      3.06 o 
   9   9   1      116.38      119.97      9.34 o 
  10   9   1        0.04       -3.75      3.96 o 
  11   9   1        0.44        2.60      4.36 o 
  12   9   1       13.45       12.38      5.14 o 
  13   9   1        1.75        6.12      5.21 o 
  -9  10   1       77.84      103.98      7.60 o 
  -8  10   1        2.65        2.52      3.66 o 
  -7  10   1        2.12        7.21      2.71 o 
  -6  10   1       53.81       49.81      3.72 o 
  -5  10   1      251.27      203.25      5.98 o 
  -4  10   1       12.92        0.83      2.29 o 
  -3  10   1       13.42       -3.18      5.09 o 
  -2  10   1       35.83       42.89      4.80 o 
  -1  10   1      269.56      288.28     10.01 o 
   0  10   1       55.60       50.71      2.94 o 
   1  10   1      140.58      142.15     12.67 o 
   2  10   1      197.01      200.17      8.22 o 
   3  10   1      275.45      326.53      7.20 o 
   4  10   1     1944.05     2036.39     20.51 o 
   5  10   1      345.56      406.45      6.47 o 
   6  10   1        1.84       -1.55      1.25 o 
   7  10   1       10.99       16.57      2.84 o 
   8  10   1       10.23        6.80      4.06 o 
   9  10   1      160.75      175.58     10.86 o 
  10  10   1      163.41      140.71     10.49 o 
  11  10   1       26.88       34.64      7.04 o 
  12  10   1        3.41        3.72      4.74 o 
  13  10   1        8.05        4.30      5.45 o 
  -8  11   1        2.02       -3.02      3.62 o 
  -7  11   1        0.62        1.12      3.49 o 
  -6  11   1       65.27       52.06      3.88 o 
  -5  11   1        3.76       -2.92      2.21 o 
  -4  11   1       66.57       63.20      5.36 o 
  -3  11   1        0.16       -1.56      3.08 o 
  -2  11   1        0.13       10.99      3.48 o 
  -1  11   1      281.90      227.70      9.30 o 
   0  11   1       12.94       18.91      3.79 o 
   1  11   1      260.16      297.71      6.82 o 
   2  11   1      120.97      118.85      5.65 o 
   3  11   1       54.79       62.84      3.57 o 
   4  11   1       12.25        8.40      1.62 o 
   5  11   1      314.45      364.13      6.35 o 
   6  11   1      208.50      176.38      4.47 o 
   7  11   1       73.96       90.41      7.78 o 
   8  11   1       80.58       88.45      8.05 o 
   9  11   1        2.98       -2.03      3.25 o 
  10  11   1       37.08       20.23      5.72 o 
  11  11   1        0.45        5.28      4.67 o 
  12  11   1        0.98        0.24      4.53 o 
  -7  12   1        8.33        4.85      3.35 o 
  -6  12   1        0.57        0.46      2.96 o 
  -5  12   1       38.04       38.10      4.22 o 
  -4  12   1        1.18        2.17      5.28 o 
  -3  12   1        9.67        6.60      4.16 o 
  -2  12   1       27.69       33.65      4.97 o 
  -1  12   1        2.08       -1.76      2.60 o 
   0  12   1       48.81       42.15      4.87 o 
   1  12   1      514.49      544.19     13.12 o 
   2  12   1      149.55      169.82      5.57 o 
   3  12   1      470.57      446.20     21.01 o 
   4  12   1       28.65       20.93      2.11 o 
   5  12   1        0.24       -1.31      1.70 o 
   6  12   1       56.14       60.91      3.13 o 
   7  12   1        0.59        2.40      3.75 o 
   8  12   1       33.30       35.95      6.06 o 
   9  12   1       23.92       30.75      6.19 o 
  10  12   1        1.28       -1.12      3.69 o 
  11  12   1        0.82       -4.23      3.79 o 
  12  12   1       13.69        2.60      5.07 o 
  -7  13   1        1.05        3.96      5.55 o 
  -6  13   1        0.99        5.27      3.33 o 
  -5  13   1       13.00       26.17      3.83 o 
  -4  13   1       63.03       72.21      8.22 o 
  -3  13   1       97.77      105.49      4.86 o 
  -2  13   1       63.92       60.37      6.60 o 
  -1  13   1       59.02       67.04      6.33 o 
   0  13   1       42.11       39.68      5.24 o 
   1  13   1       27.65       36.46      4.90 o 
   2  13   1      335.10      342.94      8.14 o 
   3  13   1        0.20        0.17      2.84 o 
   4  13   1        7.61        4.82      1.74 o 
   5  13   1       15.47       27.28      2.77 o 
   6  13   1      142.38      118.84      5.30 o 
   7  13   1        3.76       -0.07      3.45 o 
   8  13   1       16.93        8.79      4.67 o 
   9  13   1       34.26       25.13      6.02 o 
  10  13   1        1.25       -0.30      4.06 o 
  11  13   1        0.31       -4.16      4.16 o 
  12  13   1        1.00       -3.72      4.47 o 
  -6  14   1       12.54       12.34      3.64 o 
  -5  14   1        1.22       -4.02      2.68 o 
  -4  14   1       12.82       19.82      4.03 o 
  -3  14   1       10.95       10.25     10.38 o 
  -2  14   1       25.23       29.05      5.45 o 
  -1  14   1        0.57       -4.87      3.25 o 
   0  14   1       22.54       18.54      4.70 o 
   1  14   1       50.49       49.08      5.89 o 
   2  14   1       16.84        4.84      3.48 o 
   3  14   1        9.90       10.45      2.63 o 
   4  14   1      193.43      199.28      5.34 o 
   5  14   1        5.60        5.19      2.39 o 
   6  14   1       22.17       20.36      4.87 o 
   7  14   1       72.99       74.62      7.61 o 
   8  14   1        3.67        2.00      3.89 o 
   9  14   1        8.92       15.09      5.65 o 
  10  14   1        8.76       12.21      5.34 o 
  11  14   1        1.59       -5.78      3.86 o 
  -5  15   1        3.19        4.16      3.61 o 
  -4  15   1       63.77       55.96      5.50 o 
  -3  15   1        0.00       -2.00      2.76 o 
  -2  15   1        1.51       -0.86      2.89 o 
  -1  15   1       63.49       67.51      7.34 o 
   0  15   1        1.94       -3.65      3.38 o 
   1  15   1       81.77       71.91      7.00 o 
   2  15   1       43.42       32.94      5.07 o 
   3  15   1        0.66       -4.87      3.25 o 
   4  15   1       72.26       74.44      4.96 o 
   5  15   1       35.27       44.07      3.91 o 
   6  15   1        0.48       -3.96      2.64 o 
   7  15   1        8.68        5.45      4.09 o 
   8  15   1        8.96        8.96      4.57 o 
   9  15   1        0.16       -2.47      4.09 o 
  10  15   1        0.49        1.89      4.60 o 
  11  15   1        2.86        1.76      4.84 o 
  -4  16   1        7.04        5.69      3.52 o 
  -3  16   1        2.93        9.90      3.97 o 
  -2  16   1        0.30        6.70      3.79 o 
  -1  16   1       10.11        8.15      5.18 o 
   0  16   1      172.09      220.97     11.30 o 
   1  16   1        1.04        1.15      4.30 o 
   2  16   1       62.43       64.67      6.56 o 
   3  16   1        4.60        1.52      3.92 o 
   4  16   1        0.10       -2.49      2.35 o 
   5  16   1        2.44        4.31      2.70 o 
   6  16   1       29.29       28.68      5.58 o 
   7  16   1       14.62       12.99      5.01 o 
   8  16   1       15.84       27.13      6.19 o 
   9  16   1       26.10       27.90      6.63 o 
  10  16   1        2.98        0.58      4.80 o 
  -3  17   1       16.93       10.64      3.99 o 
  -2  17   1       12.71       22.89      4.62 o 
  -1  17   1       31.85       33.20      5.82 o 
   0  17   1       17.46       26.11      6.02 o 
   1  17   1        0.40        7.88      4.94 o 
   2  17   1        6.25        1.05      4.16 o 
   3  17   1       31.67       36.29      5.75 o 
   4  17   1       21.94       19.58      4.94 o 
   5  17   1        4.52        3.71      2.64 o 
   6  17   1        0.08        0.37      3.35 o 
   7  17   1        3.25       12.48      5.01 o 
   8  17   1        0.19        4.16      4.50 o 
   9  17   1        3.13        3.01      4.84 o 
  -1  18   1        4.41        8.79      4.63 o 
   0  18   1       10.14       15.25      6.02 o 
   1  18   1        7.33       12.45      5.45 o 
   2  18   1        0.62        6.49      4.87 o 
   3  18   1        3.15       -1.62      4.30 o 
   4  18   1       29.80       31.22      5.72 o 
   6  18   1        7.03       18.23      5.28 o 
   7  18   1        1.18        0.27      4.03 o 
   8  18   1        2.16       -3.99      3.62 o 
   1  19   1        1.71        6.63      5.14 o 
   2  19   1        1.15       10.01      5.31 o 
   3  19   1        0.04        4.06      4.84 o 
   4  19   1        1.09        2.40      4.60 o 
  -6 -18   2        1.87        3.99      4.63 o 
  -5 -18   2       16.05       16.10      5.24 o 
  -3 -18   2        0.06       -1.27      2.57 o 
  -2 -18   2        0.11        1.46      4.53 o 
  -1 -18   2        2.68        2.81      3.94 o 
   0 -18   2       37.70       41.91      5.33 o 
  -8 -17   2        0.01       -0.64      4.43 o 
  -7 -17   2        5.54        4.13      4.77 o 
  -6 -17   2        0.55        1.22      4.09 o 
  -5 -17   2        0.30        4.40      4.06 o 
  -4 -17   2       20.44       19.28      5.09 o 
  -3 -17   2        0.27       -3.49      2.33 o 
  -2 -17   2       20.35       31.47      4.40 o 
  -1 -17   2       14.26       22.65      3.99 o 
   0 -17   2        3.15       -0.61      3.43 o 
   1 -17   2        3.34        4.15      5.68 o 
   2 -17   2        0.02        3.15      3.76 o 
  -9 -16   2       13.07       12.08      5.48 o 
  -8 -16   2        3.55        2.06      4.43 o 
  -7 -16   2        2.59        2.16      4.36 o 
  -6 -16   2        2.07        5.28      4.30 o 
  -5 -16   2        4.73       13.74      3.44 o 
  -4 -16   2        0.38        2.13      4.23 o 
  -3 -16   2       21.88       24.84      3.99 o 
  -2 -16   2       70.85       92.56      5.72 o 
  -1 -16   2        2.59        4.52      3.27 o 
   0 -16   2       14.50       13.89      3.66 o 
   1 -16   2       29.51       29.14      4.39 o 
   2 -16   2       57.00       54.91      5.18 o 
   3 -16   2        2.76        2.45      3.50 o 
   4 -16   2       18.30       17.76      6.19 o 
 -10 -15   2        9.68        3.82      5.11 o 
  -9 -15   2        1.26        1.62      4.50 o 
  -8 -15   2        2.43        3.55      4.23 o 
  -7 -15   2       26.36       19.92      5.65 o 
  -6 -15   2       37.63       39.39      7.78 o 
  -5 -15   2        4.82        2.71      4.09 o 
  -4 -15   2       27.35       32.47      3.05 o 
  -3 -15   2       43.71       50.86      3.52 o 
  -2 -15   2        5.87        8.12      2.97 o 
  -1 -15   2       54.76       64.05      4.87 o 
   0 -15   2       24.17       25.52      3.66 o 
   1 -15   2        4.34        9.86      3.44 o 
   2 -15   2        0.52        0.73      2.69 o 
   3 -15   2        0.30        3.50      5.72 o 
   4 -15   2        3.79       -0.49      3.31 o 
   5 -15   2        0.18        3.08      5.04 o 
 -10 -14   2        3.01       -1.69      4.19 o 
  -9 -14   2        8.49        8.90      5.31 o 
  -8 -14   2       13.87        7.91      4.84 o 
  -7 -14   2       20.94       21.55      5.51 o 
  -6 -14   2        1.76        8.33      2.95 o 
  -5 -14   2       31.92       42.79      5.58 o 
  -4 -14   2        1.14       -0.98      3.84 o 
  -3 -14   2        9.13        6.26      2.04 o 
  -2 -14   2      129.78      124.85      5.70 o 
  -1 -14   2      134.34      138.59      5.98 o 
   0 -14   2       91.70       94.92      5.12 o 
   1 -14   2       12.92       24.74      3.68 o 
   2 -14   2       52.39       39.26      4.26 o 
   3 -14   2       69.96       85.52      5.62 o 
   4 -14   2        0.72        0.69      2.74 o 
   5 -14   2       50.27       56.59      8.12 o 
   6 -14   2        0.62        6.66      5.75 o 
 -11 -13   2        3.65        2.74      4.87 o 
 -10 -13   2        2.83        3.11      4.80 o 
  -9 -13   2       21.49       18.10      5.92 o 
  -8 -13   2       47.98       45.66      7.04 o 
  -7 -13   2       34.80       36.43      5.62 o 
  -6 -13   2       70.31      100.83      8.12 o 
  -5 -13   2      679.56      627.66     17.18 o 
  -4 -13   2       20.54       24.36      2.95 o 
  -3 -13   2        4.15        7.25      2.57 o 
  -2 -13   2       68.11       84.21      3.82 o 
  -1 -13   2       22.42       17.95      3.00 o 
   0 -13   2       49.24       54.96      6.15 o 
   1 -13   2       23.78       24.40      4.36 o 
   2 -13   2        8.25        9.00      2.77 o 
   3 -13   2       28.69       20.35      3.38 o 
   4 -13   2      104.90      115.60      6.13 o 
   5 -13   2        6.54       12.14      5.55 o 
   6 -13   2       63.36       46.71      7.68 o 
   7 -13   2       24.80       18.57      6.53 o 
 -11 -12   2        5.27        7.48      5.14 o 
 -10 -12   2        8.00       10.86      5.31 o 
  -9 -12   2        0.24       -1.83      3.72 o 
  -8 -12   2       27.93       30.72      4.43 o 
  -7 -12   2        0.07       -1.96      2.60 o 
  -6 -12   2       80.75       94.00      7.88 o 
  -5 -12   2      110.92      120.08      7.41 o 
  -4 -12   2      162.77      190.80      5.78 o 
  -3 -12   2      278.25      240.19      6.55 o 
  -2 -12   2        0.94        5.61      3.04 o 
  -1 -12   2      235.62      212.38      5.21 o 
   0 -12   2       21.63       23.00      3.08 o 
   1 -12   2      141.66      147.20      5.75 o 
   2 -12   2       33.00       23.23      3.16 o 
   3 -12   2        4.04        4.01      3.37 o 
   4 -12   2       15.95       15.18      3.13 o 
   5 -12   2        7.56        3.96      4.40 o 
   6 -12   2       33.27       33.72      6.70 o 
   7 -12   2        0.71       -4.26      4.84 o 
   8 -12   2       44.10       56.25      8.96 o 
 -11 -11   2        0.97       -1.49      4.36 o 
 -10 -11   2        5.06        7.68      4.63 o 
  -9 -11   2        1.99        7.56      3.27 o 
  -8 -11   2       82.60       86.85      5.70 o 
  -7 -11   2       74.87       79.46      8.52 o 
  -6 -11   2      853.13      897.46     20.53 o 
  -5 -11   2       82.35       90.38      6.80 o 
  -4 -11   2        1.40       -1.95      1.75 o 
  -3 -11   2        0.00        0.47      1.83 o 
  -2 -11   2       18.88       22.86      3.48 o 
  -1 -11   2      582.85      591.33     14.61 o 
   0 -11   2       29.50       30.10      2.95 o 
   1 -11   2      117.60      115.15      4.81 o 
   2 -11   2       26.86       18.48      3.55 o 
   3 -11   2       55.53       53.27      4.06 o 
   4 -11   2        5.12        6.22      2.75 o 
   5 -11   2      343.70      292.44     13.12 o 
   6 -11   2       16.05        3.08      4.50 o 
   7 -11   2        0.07        2.81      5.24 o 
   8 -11   2        0.67        4.33      5.75 o 
 -12 -10   2        1.92       -5.43      3.62 o 
 -11 -10   2        0.94        2.37      4.23 o 
 -10 -10   2        0.08        0.55      2.99 o 
  -9 -10   2      208.50      225.32     11.99 o 
  -8 -10   2       21.65       31.47      4.57 o 
  -7 -10   2      221.66      235.22      7.70 o 
  -6 -10   2       64.74       84.19      6.63 o 
  -5 -10   2      338.75      356.60     11.30 o 
  -4 -10   2       32.58       33.54      3.64 o 
  -3 -10   2      138.41      105.52      6.75 o 
  -2 -10   2        5.16        2.37      2.30 o 
  -1 -10   2      136.35      149.27      6.73 o 
   0 -10   2        3.72        2.19      1.34 o 
   1 -10   2       81.53       80.87      4.12 o 
   2 -10   2      134.74      132.71      4.98 o 
   3 -10   2       29.85       30.88      3.08 o 
   4 -10   2      102.43      105.46      5.04 o 
   5 -10   2      106.08      116.73      8.69 o 
   6 -10   2      172.26      182.41     10.28 o 
   7 -10   2      196.69      223.95     12.01 o 
   8 -10   2        6.84        2.64      5.28 o 
   9 -10   2        1.00       -1.01      5.21 o 
 -12  -9   2        0.18       -0.41      4.36 o 
 -11  -9   2        0.90        2.23      4.74 o 
 -10  -9   2        3.91       -0.18      2.90 o 
  -9  -9   2        6.89       27.78     11.99 o 
  -8  -9   2       27.21       33.95      5.12 o 
  -7  -9   2       80.00       88.81      5.13 o 
  -6  -9   2       23.23       25.50      4.26 o 
  -5  -9   2      748.68      755.22     10.56 o 
  -4  -9   2        0.12       -0.14      1.38 o 
  -3  -9   2      594.99      637.78      9.94 o 
  -2  -9   2      537.51      517.99     11.87 o 
  -1  -9   2        3.55        5.04      2.37 o 
   0  -9   2      397.72      391.17      6.23 o 
   1  -9   2      892.66      848.96     12.46 o 
   2  -9   2       30.13       51.43      3.38 o 
   3  -9   2      316.37      272.95     12.29 o 
   4  -9   2      161.00      199.12      7.07 o 
   5  -9   2      495.12      559.60     16.61 o 
   6  -9   2       43.52       41.98      6.12 o 
   7  -9   2        0.04        4.13      4.60 o 
   8  -9   2        2.75       -5.62      4.26 o 
   9  -9   2        5.43        5.58      4.08 o 
  10  -9   2       30.03       35.63     10.96 o 
 -12  -8   2        1.65       -2.91      4.36 o 
 -11  -8   2       14.08        5.39      3.32 o 
 -10  -8   2       31.81       29.24      7.24 o 
  -9  -8   2        4.56       -2.84      3.08 o 
  -8  -8   2      509.14      414.28     10.39 o 
  -7  -8   2      122.24      133.29      5.86 o 
  -6  -8   2       50.39       46.07      4.60 o 
  -5  -8   2      146.17      173.58      4.09 o 
  -4  -8   2      805.50      877.53     11.54 o 
  -3  -8   2      723.23      784.94     14.17 o 
  -2  -8   2      247.24      232.64      7.10 o 
  -1  -8   2        0.29       -1.18      1.73 o 
   0  -8   2      166.65      177.84      3.82 o 
   1  -8   2       93.14       62.20      3.16 o 
   2  -8   2     1083.60      988.61     13.67 o 
   3  -8   2       38.37       32.75      5.63 o 
   4  -8   2      632.69      700.12     11.74 o 
   5  -8   2      291.20      342.57     12.25 o 
   6  -8   2      289.35      268.97     25.91 o 
   7  -8   2       66.93       56.25      5.05 o 
   8  -8   2       46.57       34.54      4.53 o 
   9  -8   2        0.21        4.97      3.79 o 
  10  -8   2        5.70        0.86      4.09 o 
 -12  -7   2        1.51       -3.92      3.15 o 
 -11  -7   2        1.92        0.79      5.55 o 
 -10  -7   2        5.63        2.45      3.31 o 
  -9  -7   2       17.83        9.15      3.66 o 
  -8  -7   2       30.54       25.33      3.87 o 
  -7  -7   2       73.48       83.37      5.68 o 
  -6  -7   2      202.07      202.98      8.12 o 
  -5  -7   2      255.85      232.75      4.63 o 
  -4  -7   2       26.07       38.67      2.13 o 
  -3  -7   2      318.35      294.05      5.48 o 
  -2  -7   2       20.40       14.40      2.74 o 
  -1  -7   2       52.87       43.97      3.21 o 
   0  -7   2      567.93      632.65      7.47 o 
   1  -7   2        2.55        2.38      1.36 o 
   2  -7   2       11.82        7.50      1.79 o 
   3  -7   2     2689.63     2620.43     27.78 o 
   4  -7   2      537.04      461.85      8.96 o 
   5  -7   2      111.92       91.06      4.92 o 
   6  -7   2      205.15      175.28      6.73 o 
   7  -7   2      339.32      365.66      9.92 o 
   8  -7   2        6.63        6.04      3.47 o 
   9  -7   2        1.63       -1.13      3.25 o 
  10  -7   2        0.65       -3.09      3.80 o 
  11  -7   2       54.41       67.75      9.81 o 
 -12  -6   2        9.99        5.64      3.79 o 
 -11  -6   2        8.95       12.84      3.69 o 
 -10  -6   2      229.83      208.56      9.64 o 
  -9  -6   2       37.92       29.91      4.15 o 
  -8  -6   2      187.39      215.63      7.55 o 
  -7  -6   2        2.25       -0.76      3.20 o 
  -6  -6   2        4.87       12.75      3.01 o 
  -5  -6   2       30.92       33.52      3.59 o 
  -4  -6   2       11.86       24.42      1.57 o 
  -3  -6   2      417.29      431.57      6.46 o 
  -2  -6   2      133.71      109.91      3.08 o 
  -1  -6   2     4054.45     3825.83     51.89 o 
   0  -6   2        0.78        0.47      1.66 o 
   1  -6   2       20.59       38.08      2.25 o 
   2  -6   2      337.92      336.87      6.39 o 
   3  -6   2     1017.69      969.22     12.90 o 
   4  -6   2     4244.98     4605.22     37.49 o 
   5  -6   2       16.40       38.84      3.32 o 
   6  -6   2       68.01       79.25      4.90 o 
   7  -6   2       95.02      100.17      7.54 o 
   8  -6   2       28.02       22.54      6.05 o 
   9  -6   2        7.82        8.51      3.61 o 
  10  -6   2        0.94        0.93      4.57 o 
  11  -6   2      142.51      165.19     12.58 o 
 -12  -5   2       32.10       47.63      5.29 o 
 -11  -5   2       28.66       36.45      6.75 o 
 -10  -5   2      218.44      238.16     13.12 o 
  -9  -5   2       17.60       26.93      4.03 o 
  -8  -5   2       48.03       44.35      4.04 o 
  -7  -5   2        0.09        0.71      2.01 o 
  -6  -5   2      615.01      610.17     14.75 o 
  -5  -5   2      149.66      149.64      6.56 o 
  -4  -5   2      824.20      846.55     16.64 o 
  -3  -5   2       55.91       67.16      2.08 o 
  -2  -5   2     2088.66     1902.71     19.93 o 
  -1  -5   2      263.82      212.53      3.15 o 
   0  -5   2      135.86      113.13      4.55 o 
   1  -5   2      439.96      428.10      6.63 o 
   2  -5   2     1001.05      825.47     10.65 o 
   3  -5   2     2896.12     3279.23     32.12 o 
   4  -5   2     2487.18     2562.84     28.81 o 
   5  -5   2     1216.43     1126.12     16.03 o 
   6  -5   2        1.29        7.63      2.31 o 
   7  -5   2      581.69      661.08     12.68 o 
   8  -5   2        1.74        0.18      2.94 o 
   9  -5   2        7.44        1.27      5.51 o 
  10  -5   2        1.00        3.68      4.77 o 
  11  -5   2       95.34      110.30     10.55 o 
 -12  -4   2        1.91       -1.51      3.11 o 
 -11  -4   2       91.26       99.58      8.83 o 
 -10  -4   2       30.04       24.17      4.10 o 
  -9  -4   2      288.90      314.50      9.15 o 
  -8  -4   2      100.96       68.36      4.58 o 
  -7  -4   2       92.70      107.20      5.04 o 
  -6  -4   2      270.46      233.89      8.73 o 
  -5  -4   2      372.34      327.96      9.64 o 
  -4  -4   2     1165.63     1310.46     22.83 o 
  -3  -4   2      257.15      220.01      2.56 o 
  -2  -4   2      691.26      597.41      5.69 o 
  -1  -4   2     7651.98     6912.82     59.61 o 
   1  -4   2     9050.49     8821.35     76.17 o 
   2  -4   2       99.05      125.47      4.28 o 
   3  -4   2      806.47      884.20     17.22 o 
   4  -4   2      389.68      517.05      8.97 o 
   5  -4   2      370.78      248.80      6.38 o 
   6  -4   2      111.11      140.70      5.31 o 
   7  -4   2      967.65      901.51     14.76 o 
   8  -4   2       68.32       66.99      5.80 o 
   9  -4   2        7.68        1.57      7.41 o 
  10  -4   2       19.66        7.16      3.60 o 
  11  -4   2        0.04        6.53      5.51 o 
  12  -4   2        1.77       -3.75      5.78 o 
 -12  -3   2       40.25       44.14      7.85 o 
 -11  -3   2        7.82       11.97      5.55 o 
 -10  -3   2       68.91       73.05      5.46 o 
  -9  -3   2       42.86       59.23      4.67 o 
  -8  -3   2        4.24        1.21      2.26 o 
  -7  -3   2      793.20      864.76     14.16 o 
  -6  -3   2      567.95      508.50      9.81 o 
  -5  -3   2      744.04      815.47     16.98 o 
  -4  -3   2     1373.19     1541.94     25.91 o 
  -3  -3   2      282.23      228.82      6.53 o 
  -2  -3   2      299.96      267.83      3.85 o 
  -1  -3   2    11783.59    11348.85     81.80 o 
   0  -3   2     2153.36     2189.50     20.29 o 
   1  -3   2    11469.29    10400.88     88.80 o 
   2  -3   2    11913.97    12682.66    161.35 o 
   3  -3   2        2.08        6.71      1.24 o 
   4  -3   2      820.10      890.97     12.18 o 
   5  -3   2      440.58      536.09      6.93 o 
   7  -3   2      506.86      430.30      6.88 o 
   9  -3   2       37.77       45.52      5.34 o 
  10  -3   2        0.15       -0.60      2.96 o 
  11  -3   2       38.46       16.71      6.16 o 
  12  -3   2        1.24        5.72      6.02 o 
 -12  -2   2       44.85       56.08      8.49 o 
 -11  -2   2        0.85       -1.01      5.45 o 
 -10  -2   2      230.68      240.56      8.47 o 
  -9  -2   2       72.28       76.98      6.34 o 
  -8  -2   2       39.80       24.85      3.23 o 
  -7  -2   2      161.16      128.05      5.17 o 
  -6  -2   2     1244.35     1450.10     13.99 o 
  -5  -2   2       22.28       16.72      2.67 o 
  -4  -2   2      130.35      142.30      5.72 o 
  -3  -2   2      511.92      371.76      8.69 o 
  -2  -2   2       80.92       81.79      3.42 o 
   0  -2   2    31793.08    29049.38    370.78 o 
   1  -2   2    11488.09    10853.06    137.71 o 
   2  -2   2    27033.05    25370.69    324.67 o 
   3  -2   2     1872.95     1442.84     16.21 o 
   4  -2   2     1822.62     1381.04     12.95 o 
   5  -2   2      124.76       89.40      3.05 o 
   6  -2   2       58.69       97.40      3.07 o 
   7  -2   2      107.79      128.57      4.60 o 
   8  -2   2      144.28      228.02      5.21 o 
   9  -2   2      271.82      384.76      9.36 o 
  10  -2   2      398.58      504.56     17.52 o 
  11  -2   2       46.41       59.73      7.85 o 
  12  -2   2        8.28        5.78      5.78 o 
 -12  -1   2       15.31       12.55      6.26 o 
 -11  -1   2       23.92       35.68      7.04 o 
 -10  -1   2        2.02        1.29      5.14 o 
  -9  -1   2       11.05        7.81      2.69 o 
  -8  -1   2       27.11       39.53      3.63 o 
  -7  -1   2       66.15       75.74      4.17 o 
  -6  -1   2      368.45      350.10      5.37 o 
  -5  -1   2      150.44      180.61      3.40 o 
  -4  -1   2      492.41      489.48      7.92 o 
  -3  -1   2      475.81      350.96      3.47 o 
  -2  -1   2     7159.34     6325.72     87.21 o 
  -1  -1   2     3885.29     3370.62     33.09 o 
   0  -1   2      170.77      125.38      2.94 o 
   1  -1   2     1570.25     1525.87     21.51 o 
   2  -1   2       86.95      126.84      3.86 o 
   3  -1   2     4828.78     4308.81     34.13 o 
   4  -1   2     3435.07     3762.16     36.52 o 
   5  -1   2     2909.37     2902.86     24.85 o 
   6  -1   2      417.01      598.64     12.66 o 
   9  -1   2        0.36        0.77      1.87 o 
  10  -1   2        0.59        1.39      5.14 o 
  11  -1   2       52.10       92.41      9.00 o 
  12  -1   2       45.37       63.66      8.49 o 
  13  -1   2       10.47       19.99      6.90 o 
 -12   0   2        4.27        2.23      5.78 o 
 -11   0   2       30.62       28.38      6.53 o 
 -10   0   2      160.66      168.34     10.93 o 
  -9   0   2      134.15      151.53      9.74 o 
  -8   0   2       18.50       29.06      3.23 o 
  -7   0   2      353.24      365.67      8.37 o 
  -6   0   2       36.35       70.48      2.94 o 
  -5   0   2     2958.62     2943.66     26.34 o 
  -3   0   2      126.34       87.70      2.77 o 
  -2   0   2     2139.68     2039.22     21.84 o 
  -1   0   2    23567.32    21376.06    280.49 o 
   0   0   2    18716.62    18036.09    235.23 o 
   1   0   2      731.50      618.36      9.54 o 
   2   0   2      161.99      216.07      5.04 o 
   3   0   2    12400.37    11398.91     86.58 o 
   5   0   2     1009.09     1168.73     11.65 o 
   6   0   2       21.34       27.28      3.10 o 
   9   0   2        0.74       -1.08      1.72 o 
  10   0   2      142.13      158.57      6.73 o 
  11   0   2       28.17       27.03      6.73 o 
  12   0   2       79.35      119.20     10.15 o 
  13   0   2       14.55        4.30      6.36 o 
 -12   1   2        0.10        2.67      6.19 o 
 -11   1   2       17.19       11.97      6.22 o 
 -10   1   2        6.53       10.89      5.14 o 
  -9   1   2       18.60       27.97      5.95 o 
  -8   1   2        5.05       19.25      4.94 o 
  -6   1   2      857.80      625.81     11.61 o 
  -5   1   2     1548.36     1678.15     13.10 o 
  -4   1   2       34.89       56.63      1.69 o 
  -3   1   2     1456.44      961.70     11.34 o 
  -2   1   2     4241.25     3435.43     33.45 o 
  -1   1   2     1686.16     1992.35     19.89 o 
   0   1   2     2271.91     2288.67     30.55 o 
   1   1   2     1808.87     1818.40     24.59 o 
   2   1   2      213.35      152.92      3.62 o 
   3   1   2     3445.94     3056.61     38.43 o 
   4   1   2      254.64      279.03      3.96 o 
   5   1   2      231.31      285.28      4.43 o 
   6   1   2     1343.02     1292.34     12.99 o 
   7   1   2       42.58       56.78      2.60 o 
   8   1   2      320.79      367.83      7.35 o 
   9   1   2       76.19      110.94      4.07 o 
  10   1   2      384.57      447.36     10.76 o 
  11   1   2       93.12      122.40      6.43 o 
  12   1   2       22.35       33.11      6.70 o 
  13   1   2        0.07        0.07      5.38 o 
 -12   2   2       12.82       14.10      7.07 o 
 -11   2   2        2.05        8.29      6.02 o 
 -10   2   2       10.51        2.87      5.45 o 
  -9   2   2       92.77       83.28      8.36 o 
  -8   2   2       65.26       58.72      6.87 o 
  -7   2   2       63.13       58.47      3.71 o 
  -6   2   2        1.96        4.93      1.40 o 
  -3   2   2     1251.77     1061.52     12.73 o 
  -2   2   2     1923.11     1513.87     16.71 o 
  -1   2   2      965.81      643.60     17.00 o 
   0   2   2    21542.54    21199.72    269.36 o 
   1   2   2      586.88      689.63     10.62 o 
   2   2   2      656.00      627.49     10.93 o 
   3   2   2     1142.51      924.79     13.60 o 
   4   2   2       39.21       34.53      1.91 o 
   5   2   2       66.23       68.29      2.08 o 
   6   2   2      623.71      625.37      7.59 o 
   7   2   2      195.58      165.29      3.83 o 
   8   2   2       52.83       57.77      2.79 o 
   9   2   2      360.03      327.52      6.29 o 
  10   2   2      697.53      752.20     14.17 o 
  11   2   2      151.24      152.16      6.94 o 
  12   2   2        6.47        7.06      3.52 o 
  13   2   2       10.85       22.09      6.56 o 
 -11   3   2        9.60       12.24      5.82 o 
 -10   3   2        1.68       -1.73      4.84 o 
  -9   3   2       29.47       38.90      6.97 o 
  -8   3   2      110.17       92.30      7.78 o 
  -7   3   2      156.87      230.29      6.75 o 
  -6   3   2      808.58      986.42     11.08 o 
  -5   3   2     1222.28     1134.08     10.04 o 
  -1   3   2     6093.22     5646.34     53.73 o 
   0   3   2     6408.66     6297.95     81.46 o 
   1   3   2     4398.44     4529.37     59.20 o 
   2   3   2    10287.51    10722.91    129.41 o 
   3   3   2       65.17       74.17      2.12 o 
   4   3   2       45.32       47.24      3.11 o 
   5   3   2       58.06       61.08      1.88 o 
   6   3   2      454.21      515.76      6.56 o 
   7   3   2       16.82        7.24      1.36 o 
   8   3   2      641.36      614.33      8.19 o 
   9   3   2      171.09      169.73      8.59 o 
  10   3   2      886.76      970.29     54.09 o 
  11   3   2       48.09       44.43      4.72 o 
  12   3   2       92.80       79.63      5.72 o 
 -11   4   2        0.77        0.41      5.72 o 
 -10   4   2        0.20       -0.14      4.60 o 
  -9   4   2       88.02       67.92      8.05 o 
  -8   4   2      178.54      155.01      8.46 o 
  -7   4   2       73.58       91.21      6.02 o 
  -6   4   2        1.45        6.23      1.65 o 
  -5   4   2      361.77      235.35      4.82 o 
  -3   4   2        0.20        0.33      1.17 o 
  -2   4   2     2994.72     2772.06     28.88 o 
  -1   4   2     2324.16     1771.57     19.20 o 
   0   4   2    11246.80    10876.22    100.80 o 
   1   4   2     2033.65     1999.48     28.45 o 
   2   4   2     3992.26     3660.19     35.55 o 
   3   4   2      613.93      514.50      9.29 o 
   4   4   2       38.12       30.84      1.63 o 
   5   4   2      142.87      157.55      2.96 o 
   6   4   2      322.28      401.76      5.52 o 
   8   4   2      221.96      273.44      5.06 o 
   9   4   2        0.01        0.75      2.38 o 
  10   4   2        3.45        2.92      3.05 o 
  11   4   2        7.12        2.53      3.11 o 
  12   4   2       15.90       25.57      4.15 o 
  13   4   2        0.03        2.06      4.36 o 
 -11   5   2        0.27       -0.17      5.18 o 
 -10   5   2        0.54       -3.18      5.07 o 
  -9   5   2        3.85       10.93      5.34 o 
  -8   5   2       28.22       37.50      6.09 o 
  -7   5   2       13.17       14.10      2.55 o 
  -6   5   2      151.77      129.18      4.55 o 
  -5   5   2      116.43       96.77      4.19 o 
  -4   5   2      271.49      271.79      6.44 o 
  -3   5   2      552.79      562.59      9.25 o 
  -2   5   2     1022.01     1045.65     13.54 o 
  -1   5   2      119.78      107.11      8.51 o 
   0   5   2     3857.80     3631.13     36.02 o 
   1   5   2     1595.80     1700.92     18.02 o 
   2   5   2        1.67        0.55      0.69 o 
   3   5   2       52.94       87.42      2.70 o 
   4   5   2     1587.79     1859.36     26.11 o 
   6   5   2      177.09      267.08      4.40 o 
   7   5   2      139.94      170.16      6.31 o 
   8   5   2      687.22      712.36      8.89 o 
   9   5   2        1.37        0.19      2.39 o 
  10   5   2      438.84      485.42     12.48 o 
  11   5   2        2.13        4.05      2.96 o 
  12   5   2        0.00       -4.87      3.25 o 
  13   5   2        1.97        8.22      4.77 o 
 -10   6   2        1.96       -5.41      5.55 o 
  -9   6   2       70.68       76.34      8.56 o 
  -8   6   2      136.28      159.43     12.26 o 
  -7   6   2       92.04      114.72      5.63 o 
  -6   6   2      108.74       98.51      3.92 o 
  -5   6   2      101.21       88.90      4.66 o 
  -4   6   2       64.26       75.94      3.86 o 
  -3   6   2      210.60      185.36      5.26 o 
  -2   6   2     1648.08     1544.71     18.70 o 
  -1   6   2      134.85      145.61      4.74 o 
   0   6   2      308.39      366.64      7.07 o 
   1   6   2     2915.92     3048.48     30.65 o 
   2   6   2      372.43      344.46      5.87 o 
   3   6   2      907.83     1051.21     22.09 o 
   4   6   2      855.43      845.53      8.74 o 
   5   6   2      415.56      424.45      5.60 o 
   6   6   2     1101.76     1008.90     11.97 o 
   7   6   2      105.01       63.45      3.41 o 
   8   6   2       24.80       19.37      3.23 o 
   9   6   2      184.65      168.47      6.40 o 
  10   6   2       79.48       67.92      8.95 o 
  11   6   2       41.01       54.79      7.10 o 
  12   6   2        0.59        3.42      4.43 o 
  13   6   2        0.04        2.06      4.60 o 
 -10   7   2       38.98       33.76      7.34 o 
  -9   7   2        0.82       -6.85      4.57 o 
  -8   7   2       88.91       97.57      6.51 o 
  -7   7   2       25.53       23.10      2.84 o 
  -6   7   2      512.21      533.35      8.86 o 
  -4   7   2       47.11       74.69      8.20 o 
  -3   7   2       85.54       68.80      3.64 o 
  -2   7   2        0.44        1.30      2.18 o 
  -1   7   2     1938.48     2036.36     23.16 o 
   0   7   2      206.32      213.81      4.95 o 
   1   7   2     3974.55     4130.93     57.22 o 
   2   7   2        9.92        9.58      2.40 o 
   3   7   2      626.63      705.85     10.11 o 
   4   7   2      448.07      487.27      6.19 o 
   5   7   2      389.56      480.55      8.31 o 
   6   7   2      310.70      288.29      4.84 o 
   7   7   2        1.59        5.67      1.67 o 
   8   7   2       43.06       52.32      3.71 o 
   9   7   2      253.69      213.22     12.94 o 
  10   7   2        0.04       -0.14      3.72 o 
  11   7   2       11.24       13.63      5.11 o 
  12   7   2        1.37        0.17      4.06 o 
  13   7   2        0.49       -2.77      4.16 o 
  -9   8   2       39.57       35.14      7.68 o 
  -8   8   2        0.01        2.28      3.92 o 
  -7   8   2        0.46        2.15      2.23 o 
  -6   8   2      164.87      124.03      4.72 o 
  -5   8   2        1.18        6.65      2.16 o 
  -4   8   2        6.25       16.13      2.71 o 
  -3   8   2        4.69       -1.86      1.58 o 
  -2   8   2       83.58       48.58      3.22 o 
  -1   8   2     5121.51     4883.48     49.63 o 
   0   8   2     1946.61     1732.57     19.36 o 
   1   8   2      292.81      301.65      5.79 o 
   2   8   2        8.63       14.74      1.81 o 
   3   8   2      686.80      838.50     11.81 o 
   4   8   2      107.60      137.79      3.22 o 
   5   8   2     1017.26      990.43     10.64 o 
   6   8   2      151.44      184.94      3.94 o 
   7   8   2      229.00      255.69      4.84 o 
   8   8   2      104.46       90.27      4.65 o 
   9   8   2       59.08       46.64      6.60 o 
  10   8   2       12.61       21.14      5.48 o 
  11   8   2       83.44       78.95      8.29 o 
  12   8   2       22.35       26.86      6.36 o 
  13   8   2        3.26        6.29      4.67 o 
  -9   9   2        0.00       -1.39      5.85 o 
  -8   9   2       22.21       22.69      5.46 o 
  -7   9   2        3.62       -0.94      2.23 o 
  -6   9   2       24.93       34.37      3.85 o 
  -5   9   2       53.79       28.80      2.91 o 
  -2   9   2       75.75       67.90      3.93 o 
  -1   9   2     2671.96     2495.74     39.61 o 
   0   9   2     1947.36     1535.16     17.91 o 
   1   9   2       23.86        9.02      1.62 o 
   2   9   2       46.82       72.27      3.40 o 
   3   9   2     1000.52     1042.64     14.19 o 
   4   9   2      430.51      532.18      7.17 o 
   5   9   2      476.12      508.15      7.00 o 
   6   9   2      490.32      541.20      7.46 o 
   7   9   2       40.78       38.59      2.28 o 
   8   9   2      229.16      191.75     10.42 o 
   9   9   2       47.88       44.55      6.43 o 
  10   9   2       64.68       44.01      6.77 o 
  11   9   2       10.01        7.24      4.53 o 
  12   9   2        2.99        3.62      4.60 o 
  13   9   2        0.12        0.47      4.50 o 
  -8  10   2        3.65       -0.15      7.63 o 
  -7  10   2        4.22       -2.00      4.10 o 
  -6  10   2        1.73       -1.98      2.14 o 
  -5  10   2      166.56      119.13      4.83 o 
  -4  10   2      133.84      134.96      6.03 o 
  -3  10   2      100.91       74.33      4.51 o 
  -2  10   2       64.76       41.18      3.79 o 
  -1  10   2      382.43      423.31     12.72 o 
   0  10   2      327.72      322.68      6.36 o 
   1  10   2       31.93       35.29      2.55 o 
   2  10   2       24.33       45.35      5.12 o 
   3  10   2      332.66      402.33      8.02 o 
   4  10   2       43.23       63.80      3.87 o 
   5  10   2      958.83      989.01     13.17 o 
   6  10   2      205.30      171.25      4.60 o 
   7  10   2        0.95        1.15      1.66 o 
   8  10   2      109.28      136.51      9.17 o 
   9  10   2       79.02       73.87      7.95 o 
  10  10   2      100.59      110.77      9.51 o 
  11  10   2       15.67       17.08      5.78 o 
  12  10   2        0.51       -1.69      3.99 o 
  13  10   2        0.33        2.91      4.87 o 
  -8  11   2        1.39       -5.40      3.60 o 
  -7  11   2       41.11       36.20      3.74 o 
  -6  11   2        1.13       -0.71      2.34 o 
  -5  11   2       47.22       73.24      4.20 o 
  -4  11   2      298.71      250.16      8.05 o 
  -3  11   2        3.58        3.78      2.58 o 
  -2  11   2       29.01       24.42      4.19 o 
  -1  11   2       32.22       15.29      3.69 o 
   0  11   2        1.65        6.66      3.21 o 
   1  11   2       27.57       34.12      2.70 o 
   2  11   2        0.02        5.10      1.70 o 
   3  11   2       46.98       55.60      3.33 o 
   4  11   2      212.17      224.65      4.80 o 
   5  11   2       90.75       85.46      3.61 o 
   6  11   2      333.04      320.77     16.15 o 
   7  11   2        3.72        6.96      2.16 o 
   8  11   2       24.21       32.37      5.61 o 
   9  11   2        0.02       -4.31      2.88 o 
  10  11   2       10.12       15.69      5.48 o 
  11  11   2        0.01        2.47      4.26 o 
  12  11   2        0.74        3.79      4.60 o 
  13  11   2        2.54        0.14      4.63 o 
  -7  12   2        0.02       -1.93      2.57 o 
  -6  12   2        0.63       -1.15      2.63 o 
  -5  12   2        0.40       -1.29      2.27 o 
  -4  12   2        4.49        0.91      1.93 o 
  -3  12   2        0.89        9.34      4.03 o 
  -2  12   2      116.54      142.74      8.22 o 
  -1  12   2       13.75       21.07      4.33 o 
   0  12   2      118.92      114.70      7.41 o 
   1  12   2      234.83      209.27      9.00 o 
   2  12   2      140.27      128.48      4.75 o 
   3  12   2       13.69       15.37      2.38 o 
   4  12   2        1.38       -1.14      1.58 o 
   5  12   2       13.82       18.27      1.96 o 
   6  12   2       37.54       41.45      5.36 o 
   7  12   2       20.73       15.93      4.60 o 
   8  12   2       29.09       23.44      5.31 o 
   9  12   2        1.38        0.20      3.82 o 
  10  12   2        8.87        2.81      4.57 o 
  11  12   2        2.04        7.31      4.80 o 
  12  12   2       11.69        7.64      4.90 o 
  -6  13   2        0.02       -4.13      2.87 o 
  -5  13   2       20.68       18.17      3.93 o 
  -4  13   2       13.59       20.37      3.03 o 
  -3  13   2       44.98       38.83      5.95 o 
  -2  13   2       35.13       26.89      5.14 o 
  -1  13   2       60.85       51.58      5.92 o 
   0  13   2       30.47       27.33      5.01 o 
   1  13   2       36.65       51.95      5.78 o 
   2  13   2       73.88       92.90      4.44 o 
   3  13   2        0.02        2.10      5.67 o 
   4  13   2       22.80       17.36      2.66 o 
   5  13   2       89.11       82.12      4.50 o 
   6  13   2        2.44        0.11      2.08 o 
   7  13   2        3.94        3.82      3.72 o 
   8  13   2        0.13        1.39      3.89 o 
   9  13   2        0.45       -1.76      3.55 o 
  10  13   2        0.54        1.01      4.19 o 
  11  13   2        2.45       -0.91      4.46 o 
  12  13   2        1.19       -2.50      4.36 o 
  -6  14   2        7.57        4.09      3.96 o 
  -5  14   2       26.39       30.14      4.39 o 
  -4  14   2       52.41       44.92      4.79 o 
  -3  14   2        6.63        9.20      4.67 o 
  -2  14   2       19.28       14.85      4.80 o 
  -1  14   2       44.99       34.23      5.48 o 
   0  14   2      124.75      133.37      8.32 o 
   1  14   2        1.64       -0.85      3.59 o 
   2  14   2        1.23        0.61      3.69 o 
   3  14   2       21.77       22.05      3.04 o 
   4  14   2        0.02        3.79      2.28 o 
   5  14   2       13.95       15.75      3.15 o 
   6  14   2        0.60       -1.12      2.06 o 
   7  14   2        4.35        5.72      4.03 o 
   8  14   2       21.32       17.42      5.21 o 
   9  14   2        0.04       -0.85      3.82 o 
  10  14   2        0.01        4.26      5.01 o 
  11  14   2        0.39        1.73      4.30 o 
  12  14   2        1.93       -5.14      4.33 o 
  -5  15   2       37.20       37.57      5.14 o 
  -4  15   2        0.13        4.98      3.68 o 
  -3  15   2       21.33       19.18      3.44 o 
  -2  15   2        0.21        2.57      4.53 o 
  -1  15   2        7.84        5.38      4.40 o 
   0  15   2       64.72       52.06      6.29 o 
   1  15   2       20.03       14.95      4.84 o 
   2  15   2        2.54       -0.24      3.42 o 
   3  15   2       24.62        7.95      4.06 o 
   4  15   2       83.98       85.18      5.00 o 
   5  15   2       47.09       48.27      8.12 o 
   6  15   2        0.07       -2.13      2.08 o 
   7  15   2        4.62        2.03      3.48 o 
   8  15   2        3.35        6.90      4.19 o 
   9  15   2        1.64        6.29      4.87 o 
  10  15   2        0.15        8.29      5.24 o 
  11  15   2        6.24        5.78      5.18 o 
  -4  16   2       10.14        6.62      3.99 o 
  -3  16   2        0.03       -0.47      3.22 o 
  -2  16   2       13.81       12.38      5.68 o 
  -1  16   2        0.27       -5.78      3.86 o 
   0  16   2       23.18       23.27      5.92 o 
   1  16   2       23.98       24.29      5.55 o 
   2  16   2       10.17       19.92      5.14 o 
   3  16   2       29.53       25.47      5.28 o 
   4  16   2        0.01       -4.67      3.11 o 
   5  16   2        4.61        8.53      2.95 o 
   6  16   2       47.47       43.46      4.30 o 
   7  16   2        5.88        1.62      3.82 o 
   8  16   2        2.97        0.85      3.75 o 
   9  16   2       10.61        5.65      4.84 o 
  10  16   2        7.70        8.63      5.34 o 
  -2  17   2        0.56        1.27      4.64 o 
  -1  17   2        0.58        3.08      5.14 o 
   0  17   2       77.33       73.40      7.85 o 
   1  17   2       23.18       21.92      5.61 o 
   2  17   2       11.89        8.93      4.46 o 
   3  17   2        3.14        1.25      4.13 o 
   4  17   2        0.02       -1.15      4.03 o 
   5  17   2        5.01       -0.41      3.86 o 
   6  17   2        5.21       -1.96      3.18 o 
   7  17   2        0.36        3.11      3.79 o 
   8  17   2        0.11       -2.50      3.82 o 
   9  17   2        5.23        6.16      4.70 o 
  10  17   2        0.62       -2.81      4.43 o 
  -1  18   2       15.57       12.62      6.43 o 
   0  18   2       13.34       11.16      5.95 o 
   1  18   2       66.08       68.46      7.92 o 
   2  18   2        2.70        4.36      4.67 o 
   3  18   2        2.28        5.31      4.67 o 
   4  18   2       40.71       45.19      6.53 o 
   5  18   2        0.32        2.27      4.36 o 
   7  18   2        0.46       -3.59      3.62 o 
   8  18   2        0.08       -0.91      4.19 o 
   1  19   2        1.57        3.35      5.45 o 
   2  19   2       10.19       15.49      5.92 o 
   3  19   2        3.08       -0.27      4.16 o 
   4  19   2        0.27        1.32      4.46 o 
   5  19   2        0.93        1.15      4.23 o 
   7  19   2        0.68        5.99      4.74 o 
  -5 -18   3       36.56       34.13      6.83 o 
  -4 -18   3        8.79       10.65      5.41 o 
  -3 -18   3        0.03       -0.14      5.04 o 
  -2 -18   3        6.46       20.48      4.16 o 
  -1 -18   3        6.86        8.45      3.96 o 
   0 -18   3        9.66       11.88      4.94 o 
  -7 -17   3        4.76        7.98      5.38 o 
  -6 -17   3       11.95       15.96      5.34 o 
  -5 -17   3        1.13        5.72      4.97 o 
  -4 -17   3        6.69       14.75      5.55 o 
  -3 -17   3        0.33       -6.90      4.60 o 
  -2 -17   3        0.92        3.46      3.13 o 
  -1 -17   3        1.65        5.27      3.39 o 
   0 -17   3        0.74        1.74      4.19 o 
   1 -17   3       37.58       44.27      5.16 o 
   2 -17   3        4.97        2.13      6.02 o 
  -8 -16   3        9.34       13.60      5.85 o 
  -7 -16   3       15.88       17.35      5.48 o 
  -6 -16   3        5.41        3.15      4.30 o 
  -5 -16   3        3.81        5.82      4.70 o 
  -4 -16   3       96.09      116.19      9.30 o 
  -3 -16   3       86.61      128.89      5.10 o 
  -2 -16   3       50.31       72.18      5.03 o 
  -1 -16   3        7.91        2.96      2.95 o 
   0 -16   3        8.86        9.31      3.45 o 
   1 -16   3       46.87       54.31      5.04 o 
   2 -16   3        4.64        7.72      3.61 o 
   3 -16   3        0.08        3.48      5.01 o 
   4 -16   3        1.44       -0.78      5.07 o 
  -9 -15   3        3.33        1.18      4.43 o 
  -8 -15   3        5.90        7.75      5.07 o 
  -7 -15   3       17.77       16.61      5.51 o 
  -6 -15   3       59.73       56.55      7.00 o 
  -5 -15   3       67.44       88.18      7.78 o 
  -4 -15   3       62.25       66.53      7.07 o 
  -3 -15   3       67.45       58.14      3.68 o 
  -2 -15   3       62.64       61.89      6.34 o 
  -1 -15   3       51.57       49.91      5.77 o 
   0 -15   3       19.18       20.22      3.64 o 
   1 -15   3        4.30        7.55      3.01 o 
   2 -15   3       40.45       30.20      4.16 o 
   3 -15   3        2.86       -0.54      4.63 o 
   4 -15   3       16.23        9.84      5.82 o 
   5 -15   3        0.04       -0.98      5.31 o 
 -10 -14   3        3.36        1.89      5.21 o 
  -9 -14   3        0.69       -1.62      3.92 o 
  -8 -14   3        2.83       -0.20      3.89 o 
  -7 -14   3       66.51       71.03      5.42 o 
  -6 -14   3        0.13        1.93      4.13 o 
  -5 -14   3       30.67       35.18      5.68 o 
  -4 -14   3        8.47        6.60      4.63 o 
  -3 -14   3       49.58       41.50      3.11 o 
  -2 -14   3      100.26       99.83      7.49 o 
  -1 -14   3      120.89       99.56      5.25 o 
   0 -14   3        6.18       11.36      2.94 o 
   1 -14   3        7.29        3.95      3.97 o 
   2 -14   3       68.91       65.50      4.85 o 
   3 -14   3        4.02        8.94      3.45 o 
   4 -14   3        5.42        4.26      5.04 o 
   5 -14   3       33.97       48.27      7.95 o 
   6 -14   3       14.62        8.56      6.29 o 
 -10 -13   3        8.57        9.27      5.24 o 
  -9 -13   3        0.08        2.54      4.63 o 
  -8 -13   3        5.45        5.02      3.22 o 
  -7 -13   3        0.97       -0.91      3.75 o 
  -6 -13   3       65.45       81.72      7.41 o 
  -5 -13   3      643.86      727.96     19.25 o 
  -4 -13   3      186.61      153.83      9.00 o 
  -3 -13   3        1.79        1.54      2.11 o 
  -2 -13   3        1.68       -1.42      2.34 o 
  -1 -13   3      124.29      161.55      5.99 o 
   0 -13   3       14.69       19.38      3.15 o 
   1 -13   3      249.98      244.32      7.55 o 
   2 -13   3       40.49       29.68      3.59 o 
   3 -13   3       24.15       33.02      4.23 o 
   4 -13   3       19.01       17.08      5.68 o 
   5 -13   3      166.71      139.76      9.95 o 
   6 -13   3       16.28       11.40      5.95 o 
   7 -13   3       90.45       76.68      9.51 o 
 -11 -12   3        0.18        1.18      4.57 o 
 -10 -12   3        5.36       14.10      5.61 o 
  -9 -12   3        0.20        1.76      5.56 o 
  -8 -12   3       15.90       22.09      3.69 o 
  -7 -12   3      189.90      193.71     10.18 o 
  -6 -12   3       40.60       43.50      6.26 o 
  -5 -12   3      141.69      168.78      9.27 o 
  -4 -12   3       66.39       84.73      3.45 o 
  -3 -12   3       18.35       22.06      2.97 o 
  -2 -12   3      153.50      173.97      5.63 o 
  -1 -12   3      402.36      385.41     12.38 o 
   0 -12   3      136.98      119.47      6.02 o 
   1 -12   3       68.92       58.46      4.05 o 
   2 -12   3       13.10       15.98      2.82 o 
   3 -12   3       46.84       57.52      4.37 o 
   4 -12   3       71.95       63.82      7.04 o 
   5 -12   3      111.95      104.11      9.20 o 
   6 -12   3       18.74        9.37      5.61 o 
   7 -12   3        6.95        3.18      5.45 o 
   8 -12   3      100.52      101.23     10.59 o 
 -11 -11   3        0.84       -1.32      4.26 o 
 -10 -11   3        5.49        0.78      4.67 o 
  -9 -11   3        3.53        4.09      2.92 o 
  -8 -11   3        7.08       10.59      3.31 o 
  -7 -11   3      111.34      111.99      8.32 o 
  -6 -11   3     1118.70     1160.50     25.07 o 
  -5 -11   3      316.30      323.32     11.77 o 
  -4 -11   3       10.22        9.56      1.73 o 
  -3 -11   3      333.09      297.44      7.63 o 
  -2 -11   3       89.40      107.12      4.17 o 
  -1 -11   3        4.33        4.13      2.05 o 
   0 -11   3        0.22        1.71      1.78 o 
   1 -11   3        6.03        5.53      2.06 o 
   2 -11   3      149.85      156.42      5.79 o 
   3 -11   3       87.82       85.02      4.84 o 
   4 -11   3       37.33       37.10      5.58 o 
   5 -11   3       23.17       24.56      5.75 o 
   6 -11   3       30.50       26.89      6.09 o 
   7 -11   3       26.45       29.43      6.73 o 
   8 -11   3        6.90        9.06      6.12 o 
 -11 -10   3        0.18        4.50      4.84 o 
 -10 -10   3        9.33       12.62      3.77 o 
  -9 -10   3      159.88      168.13      7.56 o 
  -8 -10   3      152.64      162.72     17.54 o 
  -7 -10   3       18.31       10.25      5.07 o 
  -6 -10   3        2.53        3.65      3.79 o 
  -5 -10   3       52.45       44.17      4.97 o 
  -4 -10   3       72.33       80.44      2.86 o 
  -3 -10   3      380.04      338.76      5.66 o 
  -2 -10   3      493.88      468.48      8.14 o 
  -1 -10   3        0.05        2.44      1.79 o 
   0 -10   3       86.10      121.82      7.20 o 
   1 -10   3      142.60      162.66     16.27 o 
   2 -10   3        1.54        4.26      2.06 o 
   3 -10   3      108.06      107.92      4.97 o 
   4 -10   3      908.54      827.88     20.87 o 
   5 -10   3       98.94       97.95      8.19 o 
   6 -10   3      231.01      219.72     11.94 o 
   7 -10   3      153.47      174.19     11.23 o 
   8 -10   3       16.57       20.94      6.53 o 
   9 -10   3        0.14       -3.75      5.51 o 
 -12  -9   3        0.02        1.05      4.60 o 
 -11  -9   3        0.08       -0.65      4.62 o 
 -10  -9   3        1.56        0.28      4.48 o 
  -9  -9   3       10.43       14.88      6.24 o 
  -8  -9   3      177.54      130.50      6.83 o 
  -7  -9   3      116.79       94.94      7.48 o 
  -6  -9   3       75.50       79.82      6.43 o 
  -5  -9   3       86.13       91.36      6.36 o 
  -4  -9   3       53.29       63.54      2.35 o 
  -3  -9   3      451.38      422.58      6.04 o 
  -2  -9   3        5.83        9.00      1.64 o 
  -1  -9   3        6.19        2.85      1.43 o 
   0  -9   3      105.10      108.25      7.70 o 
   1  -9   3      139.56      127.21      4.46 o 
   2  -9   3      312.10      316.09      8.00 o 
   3  -9   3       27.16       29.27      4.09 o 
   4  -9   3        6.66        4.77      3.52 o 
   5  -9   3     1547.70     1595.25     31.93 o 
   6  -9   3        7.34        9.23      4.74 o 
   7  -9   3      157.94      167.83     10.76 o 
   8  -9   3       68.25       52.86      7.61 o 
   9  -9   3        9.43       25.64      6.49 o 
  10  -9   3        4.97        4.57      6.53 o 
 -12  -8   3        2.14        0.95      3.32 o 
 -11  -8   3        7.44        9.38      3.59 o 
 -10  -8   3        1.10       -2.05      3.91 o 
  -9  -8   3      512.87      475.71     13.02 o 
  -8  -8   3        8.33       14.49      3.54 o 
  -7  -8   3      710.14      737.19     18.47 o 
  -6  -8   3       31.46       42.86      4.87 o 
  -5  -8   3        6.90        7.00      2.94 o 
  -4  -8   3      237.04      272.84      4.19 o 
  -3  -8   3     1440.05     1455.73     13.43 o 
  -2  -8   3      178.16      182.91      3.72 o 
  -1  -8   3        0.13        4.39      3.74 o 
   0  -8   3       92.13      108.79      3.71 o 
   1  -8   3       10.34       11.84      1.94 o 
   2  -8   3      178.73      218.92      5.74 o 
   3  -8   3      314.65      295.24      7.04 o 
   4  -8   3        2.46       -3.38      2.98 o 
   5  -8   3      239.54      254.12     11.10 o 
   6  -8   3       25.47       31.42      5.48 o 
   7  -8   3       47.74       58.75      6.77 o 
   8  -8   3        5.61        7.00      5.07 o 
   9  -8   3       13.98       14.65      5.95 o 
  10  -8   3        3.23        0.37      5.48 o 
 -12  -7   3        0.40       -0.47      3.40 o 
 -11  -7   3        1.94       -0.13      3.24 o 
 -10  -7   3        4.11        0.90      3.07 o 
  -9  -7   3       28.29       18.30      7.36 o 
  -8  -7   3      287.98      330.55     11.40 o 
  -7  -7   3      370.16      392.39     12.89 o 
  -6  -7   3      293.73      290.82     10.32 o 
  -5  -7   3      165.39      145.17      7.10 o 
  -4  -7   3       67.80       44.25      1.69 o 
  -3  -7   3      430.91      397.91      5.11 o 
  -2  -7   3        4.29        3.21      1.53 o 
  -1  -7   3      109.76       87.72      2.95 o 
   1  -7   3       17.05       16.45      1.83 o 
   2  -7   3       22.12       26.66      3.04 o 
   3  -7   3      184.00      164.75      7.51 o 
   4  -7   3        0.08        3.48      2.94 o 
   5  -7   3       24.24       26.82      4.77 o 
   6  -7   3      588.51      617.82     17.25 o 
   7  -7   3       10.80       12.79      4.46 o 
   8  -7   3       34.19       25.48      3.98 o 
   9  -7   3        8.81        7.77      3.79 o 
  10  -7   3       40.21       33.35      5.06 o 
  11  -7   3       25.10       31.96      5.57 o 
 -12  -6   3       16.46       18.57      4.46 o 
 -11  -6   3        0.76       -0.70      2.97 o 
 -10  -6   3       38.04       22.17      4.15 o 
  -9  -6   3       15.36       10.45      6.04 o 
  -8  -6   3       13.22        5.00      3.01 o 
  -7  -6   3       32.52       21.55      4.40 o 
  -6  -6   3      239.79      204.94      8.46 o 
  -5  -6   3       11.16        3.69      2.50 o 
  -4  -6   3      158.19      159.61      3.50 o 
  -3  -6   3      133.95      123.47      2.47 o 
  -2  -6   3      891.68      903.26      8.81 o 
  -1  -6   3     1046.20      858.62     10.23 o 
   0  -6   3      160.07      214.21      5.55 o 
   1  -6   3      339.22      397.70      6.76 o 
   2  -6   3       31.87       44.87      4.03 o 
   3  -6   3      894.01     1005.00     19.89 o 
   4  -6   3     2092.49     2176.87     35.99 o 
   5  -6   3      213.42      240.59      9.47 o 
   6  -6   3        1.84        0.52      3.94 o 
   7  -6   3      144.19      139.65      6.42 o 
   8  -6   3        8.54        2.25      3.16 o 
   9  -6   3        3.61        0.61      2.97 o 
  10  -6   3        3.29        1.49      3.52 o 
  11  -6   3       93.84      103.10      7.23 o 
 -12  -5   3        2.44        3.52      3.75 o 
 -11  -5   3        0.14       -1.69      2.86 o 
 -10  -5   3       84.22      107.75      6.51 o 
  -9  -5   3       10.23        0.94      3.89 o 
  -8  -5   3      156.27      167.44     12.14 o 
  -7  -5   3       57.63       37.27      4.70 o 
  -6  -5   3      290.13      250.43      9.37 o 
  -5  -5   3      240.92      226.59      8.32 o 
  -4  -5   3      256.89      341.36      6.92 o 
  -3  -5   3        4.04       10.20      5.02 o 
  -2  -5   3       13.91       14.15      1.88 o 
  -1  -5   3     2057.15     1983.61     16.45 o 
   0  -5   3      161.03      137.48      5.46 o 
   1  -5   3      358.04      417.63      9.78 o 
   2  -5   3      493.66      548.61     12.25 o 
   3  -5   3      713.11      772.91     16.00 o 
   4  -5   3     5318.75     5614.40     77.94 o 
   5  -5   3       19.69       29.87      3.59 o 
   6  -5   3       41.61       26.71      2.96 o 
   7  -5   3       10.80       21.61      3.58 o 
   8  -5   3       69.13       88.03      5.51 o 
   9  -5   3       19.01       18.32      3.87 o 
  10  -5   3       21.57       32.05      8.52 o 
  11  -5   3       17.56       11.94      6.32 o 
  12  -5   3        6.45        0.37      6.29 o 
 -12  -4   3        8.61        9.03      6.36 o 
 -11  -4   3        8.59       11.64      3.73 o 
 -10  -4   3       95.36       81.80      5.77 o 
  -9  -4   3       27.45       17.78      3.51 o 
  -8  -4   3      132.87      129.62      5.99 o 
  -7  -4   3       60.31       71.23      7.98 o 
  -6  -4   3       21.52       15.63      3.48 o 
  -5  -4   3       55.33       79.89      5.34 o 
  -4  -4   3     3359.62     3475.62     52.50 o 
  -3  -4   3        1.20        1.70      0.73 o 
  -2  -4   3       93.57       58.69      1.96 o 
  -1  -4   3     1378.00     1541.15     18.10 o 
   0  -4   3      769.51      679.69     12.14 o 
   1  -4   3      862.35      930.75     16.03 o 
   2  -4   3     3642.44     3467.27     48.61 o 
   3  -4   3     2942.14     2679.50     39.68 o 
   4  -4   3       45.33       35.92      3.75 o 
   5  -4   3      985.78     1027.56     18.35 o 
   6  -4   3      316.77      366.29      8.33 o 
   7  -4   3      543.44      495.68     10.36 o 
   8  -4   3      136.83      182.85      7.93 o 
   9  -4   3        3.99        5.27      3.06 o 
  10  -4   3        1.68        1.10      4.38 o 
  11  -4   3       10.14       10.55      5.75 o 
  12  -4   3        0.02       -4.57      5.65 o 
 -12  -3   3       31.12       25.10      7.20 o 
 -11  -3   3       73.41       67.76      5.78 o 
 -10  -3   3       16.80       12.92      3.54 o 
  -9  -3   3        1.08       -2.47      2.29 o 
  -8  -3   3        1.58        3.31      2.45 o 
  -7  -3   3       89.02       91.80      4.83 o 
  -6  -3   3        5.04        4.46      2.91 o 
  -5  -3   3        6.27        3.69      2.57 o 
  -4  -3   3      499.13      549.82     12.82 o 
  -3  -3   3      602.31      684.29     13.87 o 
  -2  -3   3      265.19      194.14      3.31 o 
  -1  -3   3    16466.40    15216.49    140.07 o 
   0  -3   3       33.66       60.24      2.91 o 
   1  -3   3    14010.18    13395.49    169.64 o 
   2  -3   3      199.86      181.09      5.72 o 
   3  -3   3     2986.25     3228.15     45.70 o 
   5  -3   3      464.44      438.26     22.78 o 
   6  -3   3      555.68      626.60      8.21 o 
   7  -3   3        5.31        1.20      1.45 o 
   8  -3   3      142.28      184.25      4.83 o 
   9  -3   3        5.60       -1.76      2.76 o 
  10  -3   3        4.73       -0.08      4.35 o 
  11  -3   3       20.44       24.18      6.53 o 
  12  -3   3        0.62        2.71      5.55 o 
 -12  -2   3       10.21       17.01      6.87 o 
 -11  -2   3        5.39       17.28      6.26 o 
 -10  -2   3       14.63       15.88      5.56 o 
  -9  -2   3        0.28       -2.08      2.22 o 
  -8  -2   3       14.76       19.58      3.10 o 
  -7  -2   3       98.96      111.11      5.06 o 
  -6  -2   3      169.63      128.36      7.00 o 
  -5  -2   3       78.25       69.30      5.34 o 
  -4  -2   3      317.82      380.93     10.18 o 
  -3  -2   3      148.83      170.40      6.02 o 
  -2  -2   3      331.20      306.85      4.94 o 
  -1  -2   3     1875.82     1807.22     24.71 o 
   0  -2   3      348.15      315.26     12.08 o 
   1  -2   3     1182.97     1136.52     17.52 o 
   2  -2   3      351.95      349.16      7.92 o 
   3  -2   3     1244.27     1260.97     20.60 o 
   4  -2   3     1823.64     1580.15     18.28 o 
   5  -2   3      619.55      611.32      7.58 o 
   6  -2   3      332.18      416.67      6.29 o 
   7  -2   3        0.40        0.78      1.30 o 
   8  -2   3       16.99       21.73      2.22 o 
   9  -2   3       56.05       58.72      7.57 o 
  10  -2   3      233.28      208.82      9.71 o 
  11  -2   3       81.53       74.48      8.42 o 
  12  -2   3        3.28        3.31      5.61 o 
 -12  -1   3       17.84       28.85      7.44 o 
 -11  -1   3        2.35        0.68      5.48 o 
 -10  -1   3       38.57       41.94      7.27 o 
  -9  -1   3        1.83        5.45      2.84 o 
  -8  -1   3       25.46       26.93      5.53 o 
  -7  -1   3        3.97        3.60      3.55 o 
  -6  -1   3      318.66      401.76      8.64 o 
  -5  -1   3        7.57        0.63      1.03 o 
  -4  -1   3      382.19      503.26      6.86 o 
  -3  -1   3     1682.23     1674.13     17.61 o 
  -2  -1   3      106.16      102.49      2.02 o 
  -1  -1   3     2883.14     2943.65     28.63 o 
   0  -1   3    18394.20    17492.64    189.35 o 
   1  -1   3     1499.91     1554.45     22.26 o 
   3  -1   3      234.90      158.28      3.38 o 
   4  -1   3     5294.18     5787.34     45.67 o 
   5  -1   3     1286.20     1028.88     14.49 o 
   6  -1   3      190.77      228.94      4.49 o 
   7  -1   3      376.08      334.30      5.84 o 
   8  -1   3        0.28        7.13      1.80 o 
  10  -1   3        0.25       -4.30      2.87 o 
  11  -1   3        6.09        3.48      4.97 o 
  12  -1   3       12.53       14.44      6.05 o 
  13  -1   3        2.52       -1.15      5.72 o 
 -12   0   3       16.60       29.05      7.68 o 
 -11   0   3       18.23       12.79      6.12 o 
 -10   0   3       18.66       15.90      5.99 o 
  -9   0   3       35.18       54.25      7.07 o 
  -8   0   3        1.03       -0.25      2.04 o 
  -7   0   3        6.11        7.48      2.21 o 
  -6   0   3      494.10      468.06      6.66 o 
  -5   0   3        5.46        7.17      1.12 o 
  -4   0   3      998.54     1255.42     26.54 o 
  -3   0   3     1538.17     1256.89     13.93 o 
  -2   0   3      566.66      467.73      6.11 o 
  -1   0   3      557.16      481.45      5.92 o 
   0   0   3     5029.46     5044.22     65.08 o 
   1   0   3    25150.69    23196.80    294.63 o 
   2   0   3     4512.70     4231.15     55.68 o 
   3   0   3     1822.13     1839.05     16.47 o 
   4   0   3     5147.17     5698.47     77.83 o 
   5   0   3     2309.96     3147.52     32.52 o 
   7   0   3       33.92       49.08      2.53 o 
   8   0   3        1.70        1.18      2.91 o 
   9   0   3        4.90        4.56      2.03 o 
  10   0   3       42.15       53.27      3.47 o 
  11   0   3        5.51        8.93      5.45 o 
  12   0   3       76.23       86.59      9.07 o 
  13   0   3       14.52       22.29      6.80 o 
 -11   1   3       13.05       10.76      6.29 o 
 -10   1   3        0.60       -2.20      5.01 o 
  -9   1   3       26.03       27.60      6.05 o 
  -8   1   3       16.26       12.55      4.77 o 
  -7   1   3      165.11      190.11      6.02 o 
  -6   1   3       49.12       29.47      3.92 o 
  -5   1   3        0.61        5.47      1.26 o 
  -4   1   3      926.59      758.06     10.12 o 
  -3   1   3       45.74       26.06      3.47 o 
  -2   1   3     1056.86      950.11     11.05 o 
  -1   1   3      430.51      306.74      4.52 o 
   0   1   3      667.12      551.48      8.90 o 
   1   1   3     2696.36     2882.67     38.26 o 
   2   1   3       29.60       29.21      1.30 o 
   3   1   3     7722.79     7518.62     70.06 o 
   4   1   3       45.92       41.04      1.79 o 
   5   1   3       73.23       95.25      2.60 o 
   6   1   3     1090.46     1155.50     11.96 o 
   7   1   3      120.50      120.07      4.49 o 
   8   1   3      178.87      142.91      4.01 o 
   9   1   3       11.27        6.12      1.95 o 
  10   1   3      274.20      304.73     10.03 o 
  11   1   3       37.03       32.85      4.23 o 
  12   1   3       41.89       39.37      6.87 o 
  13   1   3       19.49       19.28      6.46 o 
 -11   2   3        0.07       -7.05      4.70 o 
 -10   2   3        3.15        3.62      5.28 o 
  -9   2   3       95.55       99.10      9.10 o 
  -8   2   3        0.05       -1.18      3.72 o 
  -7   2   3       39.45       24.42      5.01 o 
  -5   2   3      208.13      254.88      3.90 o 
  -4   2   3       88.62      131.83      3.82 o 
  -3   2   3     2639.47     2198.29     23.44 o 
  -2   2   3       25.14       13.10      7.29 o 
  -1   2   3      299.90      258.87      4.35 o 
   0   2   3     1722.30     1703.46     24.05 o 
   1   2   3       38.32       31.05      1.79 o 
   3   2   3       79.66       60.27      2.04 o 
   4   2   3       31.12       31.30      1.74 o 
   5   2   3       79.41      101.90      2.51 o 
   6   2   3      978.95     1009.45     10.68 o 
   7   2   3        0.31        0.83      1.25 o 
   8   2   3      500.28      479.88      7.27 o 
   9   2   3      351.61      371.05      8.36 o 
  10   2   3      374.57      401.99     10.06 o 
  11   2   3        0.10       -2.33      8.25 o 
  12   2   3       50.47       52.22      4.91 o 
 -11   3   3        0.84       -6.80      4.80 o 
 -10   3   3        1.62       -0.10      5.28 o 
  -9   3   3       11.88       20.29      5.95 o 
  -8   3   3       67.25       79.55      7.78 o 
  -7   3   3      103.64      120.71      5.14 o 
  -6   3   3      684.00      698.93     11.77 o 
  -5   3   3     1992.90     1873.77     19.67 o 
  -4   3   3      216.06      169.20      4.22 o 
  -3   3   3        0.25        3.58      2.13 o 
  -1   3   3     1918.99     2449.08     25.06 o 
   0   3   3      557.95      397.60      5.77 o 
   1   3   3      658.05      624.04     10.76 o 
   2   3   3      326.92      265.88      4.25 o 
   3   3   3     1025.77     1312.91     27.76 o 
   4   3   3       31.08       54.05      2.26 o 
   5   3   3       20.00       21.19      1.31 o 
   6   3   3      726.24      735.82      8.38 o 
   7   3   3      632.00      671.65      8.28 o 
   8   3   3      476.77      490.80      7.25 o 
   9   3   3       13.39       16.57      2.73 o 
  10   3   3      235.41      267.53     12.50 o 
  11   3   3      238.09      253.10      9.74 o 
  12   3   3        1.99        2.64      3.18 o 
  13   3   3        3.46        6.60      4.63 o 
 -11   4   3        1.57        3.04      6.09 o 
 -10   4   3        1.12        2.06      5.38 o 
  -9   4   3        9.85       14.51      5.38 o 
  -8   4   3       25.30       25.06      5.99 o 
  -7   4   3      126.17      113.70      4.05 o 
  -6   4   3      165.46      151.41      4.91 o 
  -5   4   3       65.06       73.48      5.50 o 
  -4   4   3       18.38       33.71      2.57 o 
  -3   4   3      171.91      141.46      4.16 o 
  -2   4   3      984.92     1179.40     14.50 o 
  -1   4   3        1.54        0.74      1.86 o 
   0   4   3      494.54      365.29      5.70 o 
   1   4   3      595.72      670.65     12.01 o 
   2   4   3     1004.94      968.19     11.24 o 
   3   4   3        5.63        2.71      0.78 o 
   4   4   3     1074.07      897.01     15.00 o 
   5   4   3     1151.86     1511.35     13.79 o 
   6   4   3      204.72      278.69      4.48 o 
   7   4   3       10.35       15.79      3.07 o 
   8   4   3      101.57      128.78      4.60 o 
   9   4   3       31.92       29.48      2.51 o 
  10   4   3        0.40       -3.88      2.59 o 
  11   4   3       22.33       20.42      3.79 o 
  12   4   3       44.39       42.62      6.60 o 
  13   4   3        6.03        6.19      4.97 o 
 -10   5   3        1.92       -3.62      4.97 o 
  -9   5   3        5.01       17.66      6.19 o 
  -8   5   3       15.55       11.84      5.38 o 
  -7   5   3       84.01      102.41      4.16 o 
  -6   5   3      711.00      655.99      9.31 o 
  -4   5   3       37.17       71.33      9.07 o 
  -3   5   3       67.60       44.22      2.85 o 
  -2   5   3      915.14      754.62     10.89 o 
  -1   5   3       84.03       90.09      3.11 o 
   0   5   3      938.44     1122.15     18.15 o 
   1   5   3      346.59      372.49      4.50 o 
   2   5   3     2463.59     2414.11     62.28 o 
   3   5   3      277.52      218.12      4.39 o 
   4   5   3     2275.02     2231.07     55.97 o 
   5   5   3     4142.57     4242.41     42.16 o 
   6   5   3      285.86      193.94      3.65 o 
   7   5   3      842.81      849.90      9.61 o 
   8   5   3       22.71       42.43      2.39 o 
   9   5   3       57.44       73.75      5.58 o 
  10   5   3       64.81       60.62      4.77 o 
  11   5   3       17.76       11.97      4.63 o 
  12   5   3       20.47       29.19      6.05 o 
  13   5   3        5.68       -4.60      4.16 o 
  14   5   3        1.51        3.92      4.94 o 
 -10   6   3        2.33       10.18      6.39 o 
  -9   6   3       50.71       57.23      8.39 o 
  -8   6   3      168.01      168.27     11.20 o 
  -7   6   3      309.04      355.06      7.26 o 
  -6   6   3       40.27       37.23      2.89 o 
  -5   6   3      120.19       85.83      6.44 o 
  -4   6   3       70.77      103.30      4.30 o 
  -3   6   3      121.53      108.95      4.21 o 
  -2   6   3     1642.77     1589.33     23.73 o 
  -1   6   3      108.05      136.67      4.02 o 
   0   6   3       10.35       13.61      1.47 o 
   1   6   3     2226.95     2184.50     22.36 o 
   2   6   3     1144.85     1077.65     41.47 o 
   3   6   3      192.18      182.66      4.20 o 
   4   6   3      178.34      184.92      4.43 o 
   5   6   3     1561.60     1782.75     20.34 o 
   6   6   3      136.50      131.06      3.10 o 
   7   6   3       29.01       41.52      2.18 o 
   8   6   3       56.93       42.88      2.82 o 
   9   6   3      345.34      429.37     28.53 o 
  10   6   3       12.18       24.25      5.48 o 
  11   6   3       29.06       30.04      5.75 o 
  12   6   3        0.11        5.14      4.19 o 
  13   6   3        0.67        0.10      4.16 o 
  14   6   3        1.14       -0.47      4.94 o 
 -10   7   3        1.12       -4.97      5.68 o 
  -9   7   3        7.10        3.42      5.68 o 
  -8   7   3        3.77       11.26      5.72 o 
  -7   7   3      341.69      330.70     12.07 o 
  -6   7   3       27.55       34.63      3.02 o 
  -5   7   3      217.72      199.16      9.05 o 
  -4   7   3       26.79       21.05      3.04 o 
  -3   7   3       35.72       44.63      3.18 o 
  -2   7   3      564.62      626.38     17.22 o 
  -1   7   3        7.59        0.73      1.47 o 
   0   7   3      611.33      589.35     11.01 o 
   1   7   3      655.82      638.60      8.90 o 
   2   7   3        0.57        3.50      1.10 o 
   3   7   3       48.90       53.93      3.65 o 
   4   7   3      876.67     1192.86     15.07 o 
   5   7   3       46.49       71.21      2.42 o 
   6   7   3       12.98       19.96      1.54 o 
   7   7   3      191.60      261.09      8.63 o 
   8   7   3       44.26       26.34      2.05 o 
   9   7   3       89.88       82.60      7.37 o 
  10   7   3      309.90      307.93     13.63 o 
  11   7   3       14.31       11.67      4.84 o 
  12   7   3        4.17       12.51      5.14 o 
  13   7   3        6.71        1.45      4.67 o 
  14   7   3        5.75        3.31      5.07 o 
  -9   8   3        1.24        0.91      5.24 o 
  -8   8   3       82.67       89.01      4.71 o 
  -7   8   3       54.21       54.28      4.58 o 
  -6   8   3       83.21      113.03      4.61 o 
  -5   8   3       23.47        8.11      2.84 o 
  -4   8   3      177.81      126.62      5.28 o 
  -3   8   3      182.93      223.83      6.38 o 
  -2   8   3      525.19      558.05     10.03 o 
   1   8   3     1113.80     1101.42     13.68 o 
   2   8   3       90.02       92.73      3.30 o 
   3   8   3       15.74        7.63      1.57 o 
   4   8   3        3.07        5.78      1.32 o 
   5   8   3      360.02      476.79      6.32 o 
   6   8   3       83.43       79.71      3.36 o 
   7   8   3       10.16        6.25      1.43 o 
   8   8   3       13.36       27.55      2.59 o 
   9   8   3       23.53       27.63      5.31 o 
  10   8   3        0.17       -4.92      3.28 o 
  11   8   3      265.76      248.30     12.99 o 
  12   8   3        7.40        8.42      4.84 o 
  13   8   3        5.70        9.00      5.14 o 
  -9   9   3        0.38        0.10      6.12 o 
  -8   9   3        0.47        0.25      2.73 o 
  -7   9   3       30.53       40.63      3.52 o 
  -6   9   3       89.93      111.74      4.69 o 
  -5   9   3      224.85      193.57      7.76 o 
  -4   9   3        0.82        5.47      3.31 o 
  -2   9   3       54.62       36.80      3.07 o 
  -1   9   3       84.73       72.35      3.85 o 
   0   9   3      698.27      781.23     13.51 o 
   1   9   3        7.14        7.38      1.50 o 
   2   9   3      528.96      507.40      8.60 o 
   3   9   3      920.37     1068.34     14.39 o 
   4   9   3       13.14        8.95      1.32 o 
   5   9   3      666.21      685.71      8.31 o 
   6   9   3        2.89        3.81      1.25 o 
   7   9   3       50.77       42.23      3.08 o 
   8   9   3       15.64       17.05      3.45 o 
   9   9   3       12.59       18.47      5.04 o 
  10   9   3       55.85       67.99      7.51 o 
  11   9   3        1.92        1.79      4.26 o 
  12   9   3        8.30       -1.12      4.06 o 
  13   9   3        8.39       11.84      5.92 o 
  -8  10   3        0.50       -1.99      2.51 o 
  -7  10   3        9.75        5.71      3.32 o 
  -6  10   3        3.63        3.11      2.52 o 
  -5  10   3       57.56       98.84      5.72 o 
  -4  10   3       13.85        5.10      2.75 o 
  -3  10   3      142.18      118.45      7.39 o 
  -2  10   3       25.78       33.35      3.19 o 
  -1  10   3      173.73      152.18      5.30 o 
   0  10   3     1037.79      995.33     20.80 o 
   1  10   3      211.26      199.92      5.01 o 
   2  10   3      249.18      252.14      6.41 o 
   3  10   3      100.02      117.42      4.34 o 
   4  10   3      357.23      393.83      8.05 o 
   5  10   3       96.72       74.89      2.77 o 
   6  10   3      395.67      443.38     14.16 o 
   7  10   3        1.26        1.40      1.76 o 
   8  10   3       54.89       50.74      6.29 o 
   9  10   3      248.57      228.38     12.11 o 
  10  10   3        9.55        5.28      4.57 o 
  11  10   3        1.52        0.78      3.92 o 
  12  10   3       33.63       25.98      6.49 o 
  13  10   3        3.00        7.44      5.07 o 
  -8  11   3        0.03       -1.89      2.82 o 
  -7  11   3        4.16        3.08      2.50 o 
  -6  11   3        0.15        5.28      2.39 o 
  -5  11   3        4.72        1.66      1.94 o 
  -4  11   3        0.02        0.75      2.61 o 
  -3  11   3       39.88       68.64      4.59 o 
  -2  11   3      382.51      306.30      8.10 o 
  -1  11   3       15.57        6.63      3.15 o 
   0  11   3      106.78      156.50      8.05 o 
   1  11   3      540.24      463.64      8.37 o 
   2  11   3      161.97      140.43      4.75 o 
   3  11   3       53.93       49.55      3.19 o 
   4  11   3      157.90      153.15      5.09 o 
   5  11   3      228.26      233.50      4.78 o 
   6  11   3      390.57      413.14      8.90 o 
   7  11   3        1.32        4.97      2.94 o 
   8  11   3       17.37       14.41      4.84 o 
   9  11   3       27.52       21.95      5.51 o 
  10  11   3        3.10        9.84      4.67 o 
  11  11   3        0.97       -1.45      3.82 o 
  12  11   3        2.41       -0.71      4.26 o 
  13  11   3        2.68       -2.71      4.74 o 
  -7  12   3        0.01       -3.74      3.78 o 
  -6  12   3       24.40       24.28      3.44 o 
  -5  12   3       19.88       30.42      3.45 o 
  -4  12   3       15.61       24.90      3.83 o 
  -3  12   3        5.81        4.05      2.90 o 
  -2  12   3      128.62       99.27      7.54 o 
  -1  12   3       53.85       35.14      4.97 o 
   0  12   3       17.90       14.71      3.75 o 
   1  12   3        2.71       -1.42      2.57 o 
   2  12   3       19.01       30.18      2.77 o 
   3  12   3        0.17       -0.96      1.84 o 
   4  12   3        0.02       -1.99      1.69 o 
   5  12   3       24.63       29.87      2.96 o 
   6  12   3       20.72       21.70      2.81 o 
   7  12   3       54.40       53.15      3.85 o 
   8  12   3       82.10       99.54      8.36 o 
   9  12   3       49.10       37.58      6.33 o 
  10  12   3        6.90        9.81      5.14 o 
  11  12   3        2.42        5.58      4.50 o 
  12  12   3        6.55        5.21      4.90 o 
  13  12   3        0.15        3.04      4.77 o 
  -6  13   3        1.86       -1.60      2.77 o 
  -5  13   3       17.48       18.72      3.32 o 
  -4  13   3       69.27       68.11      8.66 o 
  -3  13   3       61.14       52.43      6.63 o 
  -2  13   3      179.14      188.77     10.15 o 
  -1  13   3      196.28      189.62      9.57 o 
   0  13   3       70.58       71.50      6.36 o 
   1  13   3       48.53       36.39      4.94 o 
   2  13   3        8.27        8.19      3.72 o 
   3  13   3        1.57       -0.37      4.74 o 
   4  13   3       23.59       28.64      3.79 o 
   5  13   3       12.49       10.41      2.67 o 
   6  13   3       23.09       13.36      2.70 o 
   7  13   3       28.56       28.73      3.86 o 
   8  13   3        1.87        5.89      4.19 o 
   9  13   3        5.25        9.47      4.63 o 
  10  13   3        7.71        4.09      4.50 o 
  11  13   3        0.37       -1.45      3.92 o 
  12  13   3        1.39        0.74      4.77 o 
  -5  14   3        0.82        9.12      3.57 o 
  -4  14   3        0.00       -0.50      4.19 o 
  -3  14   3       14.41        9.84      4.74 o 
  -2  14   3       15.78       10.08      4.94 o 
  -1  14   3      181.99      182.28     10.18 o 
   0  14   3      146.05      141.59      8.76 o 
   1  14   3        2.56       -5.04      3.52 o 
   2  14   3       77.12       70.29      6.73 o 
   3  14   3      198.43      212.18      9.95 o 
   4  14   3       78.31       75.29      4.59 o 
   5  14   3        4.35        1.18      3.86 o 
   6  14   3       14.09        8.62      4.63 o 
   7  14   3      124.99      140.51      6.13 o 
   8  14   3        0.02        1.45      3.75 o 
   9  14   3        1.58        2.60      4.23 o 
  10  14   3        0.95        2.57      4.33 o 
  11  14   3        0.14        0.88      4.23 o 
  12  14   3        1.46       -0.88      4.53 o 
  -5  15   3        3.31       11.74      6.66 o 
  -4  15   3       11.23       23.54      4.59 o 
  -3  15   3       10.39        5.65      4.63 o 
  -2  15   3        0.21       -1.83      4.06 o 
  -1  15   3       11.85        8.42      4.50 o 
   0  15   3       21.44       13.02      4.90 o 
   1  15   3        8.55       -2.74      4.23 o 
   2  15   3       18.55       10.76      4.60 o 
   3  15   3       30.94       36.97      5.55 o 
   4  15   3        0.32        4.47      2.55 o 
   5  15   3      237.91      223.92      7.49 o 
   6  15   3       83.79       78.73      5.03 o 
   7  15   3       61.38       51.89      6.70 o 
   8  15   3        0.00        5.58      4.13 o 
   9  15   3        0.19        0.44      3.86 o 
  10  15   3        0.16       -5.23      3.48 o 
  11  15   3        0.04        4.94      5.14 o 
  -3  16   3        6.38       -1.86      4.26 o 
  -2  16   3        4.36        3.86      4.70 o 
  -1  16   3        9.00       -1.45      4.77 o 
   0  16   3        5.61       -0.74      3.96 o 
   1  16   3        0.08       -2.44      3.79 o 
   2  16   3        1.35        2.60      3.96 o 
   3  16   3       27.89       20.53      5.21 o 
   4  16   3        5.40        8.05      4.43 o 
   5  16   3       39.92       45.40      4.97 o 
   6  16   3       83.24       85.74      5.30 o 
   7  16   3      121.21      130.96      9.64 o 
   8  16   3        4.81        2.44      4.06 o 
   9  16   3        0.43       -1.59      3.82 o 
  10  16   3        1.57        0.17      4.23 o 
  11  16   3        0.46       -5.48      4.26 o 
  -2  17   3       20.98       14.48      5.72 o 
  -1  17   3        9.02       10.01      5.41 o 
   0  17   3       13.36       11.50      5.58 o 
   1  17   3        5.69       13.90      4.90 o 
   2  17   3        0.19       -2.44      4.40 o 
   3  17   3       45.07       43.97      6.46 o 
   4  17   3       40.42       48.74      6.53 o 
   5  17   3       24.87       20.73      5.21 o 
   6  17   3       21.79       20.28      3.54 o 
   7  17   3        0.32        3.59      3.86 o 
   8  17   3        2.79        6.19      4.74 o 
   9  17   3        5.58        0.58      4.40 o 
  10  17   3        0.01        4.94      5.18 o 
  -1  18   3       15.22       16.00      6.19 o 
   0  18   3       34.40       35.85      7.17 o 
   1  18   3       12.61       18.54      5.58 o 
   2  18   3        2.36        2.77      4.53 o 
   3  18   3       11.57       11.64      5.28 o 
   4  18   3       36.74       35.82      6.29 o 
   5  18   3        2.42        8.76      4.90 o 
   6  18   3        5.80       -0.74      4.36 o 
   7  18   3        0.47       -3.52      3.48 o 
   8  18   3        0.69       -0.91      3.92 o 
   9  18   3        0.33        1.52      4.50 o 
   1  19   3       76.02       73.30      8.80 o 
   2  19   3        7.31        8.12      5.31 o 
   3  19   3       13.77       11.94      5.14 o 
   4  19   3        1.03        2.44      4.43 o 
   5  19   3        1.23       -0.95      4.53 o 
  -4 -18   4       31.14       46.17      7.92 o 
  -3 -18   4        8.12        3.01      5.85 o 
  -2 -18   4       83.82       62.47      8.83 o 
  -1 -18   4       99.14      100.79     10.11 o 
  -5 -17   4        3.16       -1.96      4.94 o 
  -4 -17   4        0.33        3.89      5.41 o 
  -3 -17   4        9.97        8.90      5.75 o 
  -2 -17   4       25.63       28.02      3.78 o 
  -1 -17   4        0.62       -4.63      4.60 o 
   0 -17   4       53.40       62.95      7.95 o 
   1 -17   4       12.09        6.90      5.41 o 
   2 -17   4        0.45       -2.91      5.51 o 
  -8 -16   4       19.65       14.71      6.32 o 
  -7 -16   4        0.89        2.54      4.33 o 
  -6 -16   4        0.81        0.74      5.14 o 
  -5 -16   4      113.29      122.68      9.71 o 
  -4 -16   4       77.86       88.95      8.59 o 
  -3 -16   4       92.97       93.39      9.07 o 
  -2 -16   4       26.73       45.68      3.69 o 
  -1 -16   4        0.08        0.54      5.41 o 
   0 -16   4        8.81       10.01      5.24 o 
   1 -16   4        0.30       -2.27      4.60 o 
   2 -16   4       34.56       32.98      6.73 o 
   3 -16   4       27.97       28.58      7.37 o 
  -8 -15   4        0.25        1.18      4.23 o 
  -7 -15   4        2.15       -0.27      4.67 o 
  -6 -15   4       36.54       26.21      6.16 o 
  -5 -15   4       97.53       84.53      8.39 o 
  -4 -15   4       47.52       41.67      6.56 o 
  -3 -15   4       60.02       52.66      7.14 o 
  -2 -15   4      119.74      121.24      4.80 o 
  -1 -15   4        6.97        8.89      4.74 o 
   0 -15   4       67.73       51.32      4.35 o 
   1 -15   4       34.04       22.97      5.61 o 
   2 -15   4       41.93       54.79      7.64 o 
   3 -15   4        1.88        6.49      5.34 o 
   4 -15   4        0.00       -4.60      4.23 o 
   5 -15   4        0.54        5.04      5.99 o 
  -9 -14   4        1.95       -0.17      4.33 o 
  -8 -14   4        1.18       -0.86      4.70 o 
  -7 -14   4       76.44       81.85      7.98 o 
  -6 -14   4       10.29       16.74      5.28 o 
  -5 -14   4       14.32       12.18      5.11 o 
  -4 -14   4       68.66       60.54      7.14 o 
  -3 -14   4        0.59        3.59      2.71 o 
  -2 -14   4      234.40      245.36      6.15 o 
  -1 -14   4       14.04       20.98      3.22 o 
   0 -14   4       82.70       68.07      4.60 o 
   1 -14   4       72.66       63.24      8.36 o 
   2 -14   4       14.38       17.42      5.45 o 
   3 -14   4       20.77       18.13      5.78 o 
   4 -14   4        4.22        2.74      4.53 o 
   5 -14   4       58.49       55.81      7.88 o 
   6 -14   4       20.25       18.43      6.56 o 
 -10 -13   4        2.48       -2.06      4.50 o 
  -9 -13   4       12.13        9.87      3.54 o 
  -8 -13   4        1.86        4.68      3.25 o 
  -7 -13   4        5.25        2.30      4.74 o 
  -6 -13   4        3.04        1.59      4.13 o 
  -5 -13   4       56.03       60.14      6.87 o 
  -4 -13   4      112.47      126.57      8.90 o 
  -3 -13   4      115.86      137.61      4.47 o 
  -2 -13   4        7.97        9.86      2.37 o 
  -1 -13   4       98.97      100.86      5.62 o 
   0 -13   4      187.79      174.14      6.32 o 
   1 -13   4       31.95       31.93      7.15 o 
   2 -13   4       11.71        3.18      3.99 o 
   3 -13   4        7.37       -1.29      3.82 o 
   4 -13   4       90.97       74.38      8.19 o 
   5 -13   4        3.75        3.08      4.90 o 
   6 -13   4       20.30       12.82      6.16 o 
   7 -13   4       68.89       85.88      9.44 o 
 -10 -12   4        0.41       -1.35      4.09 o 
  -9 -12   4       11.39        2.45      3.15 o 
  -8 -12   4       38.11       27.03      5.68 o 
  -7 -12   4      141.78      136.75      9.47 o 
  -6 -12   4       39.39       40.35      6.29 o 
  -5 -12   4       92.50       83.17      7.92 o 
  -4 -12   4      238.82      228.17     10.66 o 
  -3 -12   4      299.87      339.28      6.44 o 
  -2 -12   4       50.26       49.03      5.22 o 
  -1 -12   4       26.73       37.30      3.49 o 
   0 -12   4      207.87      216.83      6.65 o 
   1 -12   4       45.30       29.05      3.34 o 
   2 -12   4      102.99       78.61      7.17 o 
   3 -12   4      141.32      114.97      8.63 o 
   4 -12   4      112.44      102.11      8.32 o 
   5 -12   4        7.38       24.22      5.89 o 
   6 -12   4        3.13        6.32      5.55 o 
   7 -12   4       31.75       22.80      6.53 o 
   8 -12   4       30.70       20.84      7.20 o 
 -11 -11   4        0.59       -0.98      4.36 o 
 -10 -11   4        0.58       -0.88      3.06 o 
  -9 -11   4        6.13       13.22      3.61 o 
  -8 -11   4        6.17        6.76      4.40 o 
  -7 -11   4       10.00       12.65      4.80 o 
  -6 -11   4      500.87      522.97     16.27 o 
  -5 -11   4      746.95      778.09     19.92 o 
  -4 -11   4      149.81      140.40      8.42 o 
  -3 -11   4      337.56      366.50      6.29 o 
  -2 -11   4        3.91        8.87      1.89 o 
  -1 -11   4        9.06        8.61      2.17 o 
   0 -11   4       14.83       18.92      2.61 o 
   1 -11   4      167.22      166.36      5.80 o 
   2 -11   4       39.91       46.31      5.72 o 
   3 -11   4        0.01       -2.98      3.15 o 
   4 -11   4      259.90      274.38     12.28 o 
   5 -11   4       54.93       31.83      6.32 o 
   6 -11   4       61.43       57.26      7.64 o 
   7 -11   4       61.30       35.89      6.83 o 
   8 -11   4       81.66       87.10      9.34 o 
 -11 -10   4        0.93       -1.66      3.05 o 
 -10 -10   4        4.42        5.75      3.31 o 
  -9 -10   4       13.39        7.67      3.24 o 
  -8 -10   4       11.91       12.11      4.84 o 
  -7 -10   4       64.71       77.22      7.34 o 
  -6 -10   4      183.25      194.45     10.22 o 
  -5 -10   4      122.49      140.74      8.25 o 
  -4 -10   4       20.00       23.00      4.40 o 
  -3 -10   4        0.60        2.09      1.42 o 
  -2 -10   4       70.01       74.47      3.78 o 
  -1 -10   4       83.14       81.45      3.68 o 
   0 -10   4      102.15       90.67      4.10 o 
   1 -10   4        0.68       -0.22      1.74 o 
   2 -10   4      141.30      163.00      8.22 o 
   3 -10   4      121.55      108.27      7.31 o 
   4 -10   4       95.83      109.59      7.81 o 
   5 -10   4       13.05       13.53      4.70 o 
   6 -10   4        0.04       -2.67      4.03 o 
   7 -10   4      146.69      121.50      9.51 o 
   8 -10   4        5.90        8.15      5.68 o 
   9 -10   4       41.39       52.70      8.08 o 
 -11  -9   4        9.53       20.98      4.42 o 
 -10  -9   4        2.31        7.57      3.50 o 
  -9  -9   4       12.22       10.12      3.97 o 
  -8  -9   4        2.21        3.75      4.63 o 
  -7  -9   4        6.74        8.15      4.57 o 
  -6  -9   4      354.24      309.35     11.77 o 
  -5  -9   4        6.40        8.42      3.48 o 
  -4  -9   4        5.73        5.24      3.18 o 
  -3  -9   4        2.63       -0.03      1.57 o 
  -2  -9   4      175.03      217.07      4.42 o 
  -1  -9   4       11.45        8.37      2.35 o 
   0  -9   4        4.06        0.41      2.35 o 
   1  -9   4       77.60       79.86      5.82 o 
   2  -9   4        0.11        1.56      2.64 o 
   3  -9   4       18.37       15.36      3.69 o 
   4  -9   4       19.18       13.56      3.89 o 
   5  -9   4      580.60      573.54     17.01 o 
   6  -9   4      506.21      498.68     16.41 o 
   7  -9   4       77.76       84.53      8.12 o 
   8  -9   4       72.15       66.63      8.02 o 
   9  -9   4        4.28        5.38      5.51 o 
  10  -9   4       33.21       48.84      8.59 o 
 -11  -8   4       17.78       21.60      4.44 o 
 -10  -8   4       38.71       39.72      4.86 o 
  -9  -8   4        7.11       14.67      3.99 o 
  -8  -8   4      658.06      700.12     19.38 o 
  -7  -8   4        9.04        6.26      4.23 o 
  -6  -8   4       66.55       63.39      6.16 o 
  -5  -8   4       79.02       96.16      6.56 o 
  -4  -8   4       56.75       85.57      3.37 o 
  -3  -8   4       39.26       40.37      2.67 o 
  -2  -8   4        9.74       17.83      2.69 o 
  -1  -8   4      237.45      219.35      7.41 o 
   0  -8   4      332.24      306.21      9.37 o 
   1  -8   4      456.46      449.32     12.21 o 
   2  -8   4        8.00       20.36      3.72 o 
   3  -8   4      138.53      165.50      8.05 o 
   4  -8   4       51.55       72.79      6.63 o 
   5  -8   4      393.64      362.46     13.02 o 
   6  -8   4      201.66      192.02     10.08 o 
   7  -8   4      134.59      147.64      9.91 o 
   8  -8   4        0.20       -5.04      4.26 o 
   9  -8   4        3.11        2.10      5.55 o 
  10  -8   4       12.94       14.10      6.32 o 
 -11  -7   4        8.83       21.76      5.02 o 
 -10  -7   4       38.76       37.22      4.79 o 
  -9  -7   4       54.44       67.15      6.41 o 
  -8  -7   4       11.97       19.55      5.41 o 
  -7  -7   4       71.00       72.11      6.90 o 
  -6  -7   4       81.98       60.04      5.62 o 
  -5  -7   4       38.42       55.20      5.31 o 
  -4  -7   4      208.68      189.52      5.19 o 
  -3  -7   4      127.54      104.84      5.53 o 
  -2  -7   4      356.84      305.56      6.18 o 
  -1  -7   4       42.84       63.39      3.96 o 
   0  -7   4        0.00       -0.03      1.83 o 
   1  -7   4       73.24       62.81      4.70 o 
   2  -7   4      443.94      517.65     13.29 o 
   3  -7   4       94.05       86.05      6.26 o 
   4  -7   4        2.70        9.34      3.21 o 
   5  -7   4      275.52      262.40     10.45 o 
   6  -7   4       74.24       71.67      6.60 o 
   7  -7   4       82.10       89.77      7.88 o 
   8  -7   4        1.41        5.58      4.77 o 
   9  -7   4       33.51       27.26      5.99 o 
  10  -7   4        3.44        1.66      5.11 o 
  11  -7   4        0.27       -0.68      5.78 o 
 -12  -6   4        8.95       11.54      4.36 o 
 -11  -6   4        0.27        0.63      3.31 o 
 -10  -6   4        0.82       -0.33      3.57 o 
  -9  -6   4       22.78       31.73      4.39 o 
  -8  -6   4       79.16       55.13      6.63 o 
  -7  -6   4      212.10      186.40      9.40 o 
  -6  -6   4       25.72       31.46      4.40 o 
  -5  -6   4       25.05       21.85      3.59 o 
  -4  -6   4      671.41      695.58      9.06 o 
  -3  -6   4      921.94      824.70     10.69 o 
  -2  -6   4       11.41        4.37      1.33 o 
  -1  -6   4      380.75      354.44      6.57 o 
   0  -6   4        6.39        9.98      2.13 o 
   1  -6   4      759.12      901.29     17.29 o 
   2  -6   4       17.89       10.45      2.67 o 
   3  -6   4      431.01      360.46     10.72 o 
   4  -6   4      427.41      454.77     12.82 o 
   5  -6   4        6.47       16.78      3.72 o 
   6  -6   4       41.79       43.67      5.21 o 
   7  -6   4      247.96      233.62     11.13 o 
   8  -6   4      119.87      131.57      9.51 o 
   9  -6   4       35.73       29.04      4.38 o 
  10  -6   4       15.83        6.73      3.87 o 
  11  -6   4       25.53       24.62      4.96 o 
 -12  -5   4        2.66        2.03      4.40 o 
 -11  -5   4        2.51       -0.51      3.05 o 
 -10  -5   4       26.54       26.06      4.36 o 
  -9  -5   4       97.25       85.96      5.77 o 
  -8  -5   4        3.66        1.02      2.82 o 
  -7  -5   4       61.76       57.47      5.95 o 
  -6  -5   4       19.45       15.83      3.55 o 
  -5  -5   4        1.76        2.74      2.64 o 
  -4  -5   4       63.98       61.80      5.01 o 
  -3  -5   4     2096.16     2498.21     25.75 o 
  -2  -5   4        8.96        7.90      1.28 o 
  -1  -5   4       53.28       42.36      2.32 o 
   0  -5   4      346.30      326.13      8.12 o 
   1  -5   4     2752.97     2479.99     36.57 o 
   2  -5   4       72.05       87.17      4.77 o 
   3  -5   4      221.48      198.71      7.61 o 
   4  -5   4     1021.45     1060.24     20.97 o 
   5  -5   4       20.09       17.08      3.59 o 
   6  -5   4      185.80      211.64      9.20 o 
   7  -5   4      123.51      107.92      5.57 o 
   8  -5   4       60.30       65.96      8.86 o 
   9  -5   4       34.59       36.08      4.22 o 
  10  -5   4       27.28       18.42      4.14 o 
  11  -5   4        4.58       -0.95      5.04 o 
  12  -5   4       25.07       36.09      7.61 o 
 -12  -4   4        0.28        0.81      5.95 o 
 -11  -4   4        0.03       -1.35      3.05 o 
 -10  -4   4      132.42      132.05      6.97 o 
  -9  -4   4      208.91      215.51      8.01 o 
  -8  -4   4       42.82       32.80      3.92 o 
  -7  -4   4       41.90       31.59      5.01 o 
  -6  -4   4        9.92        7.31      2.98 o 
  -5  -4   4       63.74       67.00      5.34 o 
  -4  -4   4      600.24      659.42     15.22 o 
  -3  -4   4        8.04       11.26      1.10 o 
  -2  -4   4     1778.34     1784.73     28.31 o 
  -1  -4   4      665.95      555.37      7.84 o 
   0  -4   4     2532.36     2212.22     31.83 o 
   1  -4   4     1394.49     1486.63     23.44 o 
   2  -4   4     2400.93     2329.56     34.84 o 
   3  -4   4      493.68      440.06     10.93 o 
   4  -4   4       19.27       15.36      3.28 o 
   5  -4   4     1291.39     1373.38     25.37 o 
   6  -4   4      413.74      397.74     12.18 o 
   7  -4   4        2.41        3.53      2.43 o 
   8  -4   4      124.95      143.02      6.19 o 
  10  -4   4       36.18       38.25      4.62 o 
  11  -4   4       31.38       30.90      9.49 o 
  12  -4   4       22.93       24.49      7.31 o 
 -12  -3   4        0.01        6.02      6.39 o 
 -11  -3   4       16.34       15.05      6.53 o 
 -10  -3   4       35.31       53.61      5.15 o 
  -9  -3   4       60.96       63.06      7.39 o 
  -8  -3   4        5.97        5.90      2.63 o 
  -7  -3   4       41.72       38.56      5.34 o 
  -6  -3   4        0.66        0.95      2.87 o 
  -5  -3   4      638.22      641.29     15.63 o 
  -4  -3   4     1402.40     1378.89     25.10 o 
  -3  -3   4      290.07      249.15      7.98 o 
  -2  -3   4      432.51      354.24      5.22 o 
  -1  -3   4     2036.33     2371.67     24.25 o 
   0  -3   4      825.01      705.10      9.15 o 
   1  -3   4      140.43      148.15      5.14 o 
   2  -3   4     1319.80     1282.86     21.18 o 
   3  -3   4     1127.61     1083.38     19.28 o 
   4  -3   4      411.29      431.29     10.99 o 
   5  -3   4     1838.03     1892.11     31.29 o 
   6  -3   4      398.77      462.56     12.97 o 
   7  -3   4       72.99      112.75      4.89 o 
   8  -3   4       33.75       33.35      2.61 o 
   9  -3   4       29.13       28.82      3.84 o 
  10  -3   4        0.00       -1.63      3.99 o 
  11  -3   4        0.88       -5.35      3.57 o 
  12  -3   4       18.65       17.28      6.43 o 
 -12  -2   4        1.58        0.71      5.92 o 
 -11  -2   4       27.11       29.19      7.31 o 
 -10  -2   4        4.14       -2.23      5.04 o 
  -9  -2   4       11.49       16.74      3.49 o 
  -8  -2   4        0.78        6.15      2.65 o 
  -7  -2   4      177.63      200.79     10.40 o 
  -6  -2   4        0.28        0.41      2.84 o 
  -5  -2   4      207.89      182.72      8.12 o 
  -4  -2   4     2844.83     2718.24     43.26 o 
  -3  -2   4      323.07      302.21      8.80 o 
  -2  -2   4     1163.33     1118.07     19.13 o 
  -1  -2   4     3870.65     3747.66     36.37 o 
   0  -2   4     1307.04     1287.06     14.22 o 
   1  -2   4      223.76      251.38      6.29 o 
   2  -2   4     3078.06     3010.71     42.11 o 
   3  -2   4      524.10      518.74     11.20 o 
   4  -2   4        0.00        0.34      1.69 o 
   5  -2   4      774.64      939.90     13.72 o 
   6  -2   4      797.53      911.61     10.51 o 
   7  -2   4       61.21       62.92      4.10 o 
   8  -2   4        1.00        6.13      1.90 o 
   9  -2   4       24.63       19.31      2.45 o 
  10  -2   4      149.06      137.29      6.36 o 
  11  -2   4        1.83       -2.53      3.70 o 
  12  -2   4        0.26       -2.00      4.97 o 
  13  -2   4        5.75        3.35      6.05 o 
 -11  -1   4       14.54       18.70      6.53 o 
 -10  -1   4        0.11       -0.61      4.63 o 
  -9  -1   4        9.94       13.61      3.16 o 
  -8  -1   4       12.06        8.16      2.60 o 
  -7  -1   4      126.02      136.14      5.50 o 
  -6  -1   4      114.04      131.30      7.54 o 
  -5  -1   4      445.54      490.89      8.44 o 
  -4  -1   4     2461.88     2163.58     47.98 o 
  -3  -1   4     1038.56      948.24     29.89 o 
  -2  -1   4      307.39      224.35      4.33 o 
  -1  -1   4       28.47       28.70      1.41 o 
   0  -1   4      971.87      977.85     11.01 o 
   1  -1   4      719.59      707.39     12.04 o 
   2  -1   4     1806.40     1771.76     26.15 o 
   3  -1   4      138.83      179.91      5.85 o 
   4  -1   4     1321.14     1250.91     14.67 o 
   5  -1   4     1558.01     1884.34     17.32 o 
   7  -1   4      195.55      144.68      3.90 o 
   8  -1   4       38.83       37.12      2.64 o 
   9  -1   4       18.04       13.93      2.30 o 
  10  -1   4      130.09      163.20      5.18 o 
  11  -1   4       30.46       21.99      5.95 o 
  12  -1   4        3.32        3.35      5.58 o 
  13  -1   4       19.64       12.04      6.60 o 
 -11   0   4        0.00        1.08      5.68 o 
 -10   0   4       45.66       19.99      6.36 o 
  -9   0   4       46.20       51.75      6.73 o 
  -8   0   4        3.24        3.26      2.40 o 
  -7   0   4      105.27      126.37      5.33 o 
  -6   0   4       77.13       68.80      5.78 o 
  -5   0   4        3.48        2.56      0.95 o 
  -4   0   4      665.72      656.30      8.85 o 
  -3   0   4     2391.25     2335.62     90.37 o 
  -2   0   4      370.48      392.00      5.66 o 
  -1   0   4       92.67       89.71      5.07 o 
   0   0   4    10044.49    10258.51    202.83 o 
   1   0   4      111.46       88.43      2.22 o 
   2   0   4      338.85      312.97      6.93 o 
   3   0   4      314.53      279.38      4.83 o 
   4   0   4     6450.21     6116.34    102.48 o 
   5   0   4     1050.79     1140.03     18.53 o 
   6   0   4      373.30      270.47      4.84 o 
   7   0   4      212.66      287.66      5.35 o 
   8   0   4      349.24      441.93      7.17 o 
   9   0   4      107.56      119.59      4.13 o 
  10   0   4        0.89       -3.00      2.00 o 
  11   0   4       45.60       43.27      4.30 o 
  12   0   4       32.39       36.02      6.77 o 
  13   0   4        2.85        8.73      6.16 o 
 -11   1   4        9.03        6.19      5.65 o 
 -10   1   4        9.15       10.38      5.99 o 
  -9   1   4        9.98       -1.01      4.40 o 
  -8   1   4        0.10        1.29      3.82 o 
  -7   1   4       14.68       14.98      2.51 o 
  -6   1   4       35.57       41.31      2.15 o 
  -5   1   4      545.43      617.81      9.28 o 
  -4   1   4      369.65      539.19      8.15 o 
  -3   1   4     1193.46     1530.27     17.15 o 
  -2   1   4      930.39     1130.50     16.96 o 
  -1   1   4     1883.78     2074.03     21.92 o 
   0   1   4     9685.75    10076.18    131.47 o 
   1   1   4    15473.73    16083.90    204.04 o 
   2   1   4     2670.43     2358.35     32.51 o 
   3   1   4      103.62      125.94      2.98 o 
   4   1   4      624.96      669.02      9.02 o 
   5   1   4      898.93      860.81      9.16 o 
   6   1   4      805.44      995.94     10.70 o 
   7   1   4        6.60        1.20      1.23 o 
   8   1   4      264.79      293.35      5.68 o 
   9   1   4       19.70       14.89      2.19 o 
  10   1   4        1.57       -3.37      2.25 o 
  11   1   4       74.89       69.88      5.34 o 
  12   1   4       87.55      113.14      9.44 o 
 -11   2   4        0.23       -0.41      5.48 o 
 -10   2   4        6.87        7.04      5.61 o 
  -9   2   4        7.06       10.25      5.24 o 
  -8   2   4       20.97       28.72      5.85 o 
  -7   2   4        1.37       -0.10      3.48 o 
  -6   2   4        9.30        6.40      1.20 o 
  -5   2   4       61.27       52.74      2.98 o 
  -4   2   4      295.62      257.89      5.52 o 
  -3   2   4     1537.23     1578.23     25.91 o 
  -2   2   4      176.24      128.23      3.35 o 
  -1   2   4     1255.21     1624.47     17.49 o 
   0   2   4     2066.38     1813.34     18.72 o 
   1   2   4     3318.98     3274.35     43.84 o 
   2   2   4     1624.06     1477.90     15.57 o 
   3   2   4      387.51      281.69      4.74 o 
   4   2   4      276.38      313.30      5.41 o 
   5   2   4       77.95       84.15      3.24 o 
   6   2   4     1960.84     2231.80     19.95 o 
   7   2   4      338.18      438.56      6.47 o 
   8   2   4      208.32      284.45      5.42 o 
   9   2   4      345.45      377.60      7.83 o 
  10   2   4       49.69       63.84      3.75 o 
  11   2   4        5.10        0.40      4.45 o 
  12   2   4       27.92       17.99      3.74 o 
 -11   3   4        5.79        6.93      6.46 o 
 -10   3   4        1.72       12.18      5.99 o 
  -9   3   4       12.66        9.44      4.97 o 
  -8   3   4        0.00        0.24      4.23 o 
  -7   3   4        1.19        2.16      3.65 o 
  -6   3   4       62.41       57.85      5.61 o 
  -5   3   4      429.85      471.45      7.57 o 
  -3   3   4      229.09      207.98      4.96 o 
  -2   3   4      292.05      252.71      5.12 o 
  -1   3   4       88.03      109.97      3.09 o 
   0   3   4     1437.35     1342.26     15.17 o 
   1   3   4     5373.15     5563.19     72.59 o 
   2   3   4       14.57        6.72      0.84 o 
   3   3   4       28.49       25.45      1.47 o 
   4   3   4      983.59      969.61     11.86 o 
   5   3   4      191.59      202.98      4.42 o 
   6   3   4      140.19      177.11      3.57 o 
   7   3   4        0.93        0.23      1.12 o 
   8   3   4      178.66      171.78      4.19 o 
   9   3   4      148.27      151.85      7.37 o 
  10   3   4     1510.47     1466.93     18.96 o 
  11   3   4        4.29       12.03      3.38 o 
  12   3   4       25.11       28.58      5.85 o 
  13   3   4        0.28        0.10      4.23 o 
 -10   4   4        1.62        3.28      5.82 o 
  -9   4   4        5.27        2.74      5.45 o 
  -8   4   4        8.51       10.21      5.31 o 
  -7   4   4       49.46       53.71      6.77 o 
  -6   4   4       38.51       52.46      2.87 o 
  -5   4   4      127.23      125.89      4.74 o 
  -4   4   4       19.33        6.36      2.10 o 
  -3   4   4      182.60      194.03      5.03 o 
  -2   4   4      884.55      786.03     12.33 o 
  -1   4   4     1417.77     1164.55     22.14 o 
   0   4   4     3127.50     3304.07     33.01 o 
   1   4   4      314.08      323.85      5.00 o 
   2   4   4        0.45        2.23      0.75 o 
   3   4   4      730.20      904.59     21.85 o 
   4   4   4      432.26      395.80      6.39 o 
   5   4   4       43.88       40.78      4.04 o 
   6   4   4       91.31       52.05      2.12 o 
   8   4   4      174.36      212.63      4.55 o 
   9   4   4       21.78        8.90      1.87 o 
  10   4   4       10.63       10.32      5.68 o 
  11   4   4       41.03       35.82      5.85 o 
  12   4   4       39.65       40.15      6.22 o 
  13   4   4       20.63       19.14      5.45 o 
  14   4   4       16.66        4.09      4.87 o 
 -10   5   4        0.33       -5.11      5.21 o 
  -9   5   4        3.09        0.37      5.34 o 
  -8   5   4        8.31        6.73      5.34 o 
  -7   5   4        0.62        5.23      2.06 o 
  -6   5   4      320.40      427.62      7.43 o 
  -5   5   4      305.39      355.34      8.78 o 
  -4   5   4        0.68        8.70      2.00 o 
  -3   5   4        2.32        1.57      1.48 o 
  -2   5   4      218.04      257.23      5.80 o 
  -1   5   4       26.35       27.07      2.04 o 
   0   5   4      170.74      150.50      3.75 o 
   1   5   4     2907.24     3051.11     24.92 o 
   2   5   4        2.22       -0.09      0.98 o 
   3   5   4      231.25      276.26      5.99 o 
   4   5   4      671.73      780.77     10.46 o 
   5   5   4      841.13      818.51     11.14 o 
   6   5   4     1391.90     1392.60     14.25 o 
   7   5   4       31.75       39.19      2.11 o 
   8   5   4      559.68      496.47      7.07 o 
   9   5   4       35.41       22.17      2.86 o 
  10   5   4        4.11        8.59      4.33 o 
  11   5   4        1.25       -3.86      3.65 o 
  12   5   4       10.77       14.78      5.01 o 
  13   5   4        1.14       -1.15      4.03 o 
  14   5   4        3.11        8.08      5.11 o 
 -10   6   4        0.17        0.58      6.12 o 
  -9   6   4       55.43       53.17      7.98 o 
  -8   6   4        5.26       -5.94      3.96 o 
  -7   6   4       78.14       64.33      3.60 o 
  -6   6   4      658.81      684.91      9.49 o 
  -5   6   4      298.57      285.12      7.57 o 
  -4   6   4      111.42      131.22      4.97 o 
  -3   6   4       11.17       22.25      2.35 o 
  -2   6   4       61.16       58.00      3.09 o 
  -1   6   4      108.45       95.49      3.60 o 
   0   6   4      577.56      605.60      9.78 o 
   1   6   4     1891.26     2130.32     20.37 o 
   3   6   4      171.91      192.90      4.41 o 
   4   6   4        0.45        4.52      1.27 o 
   5   6   4     1597.84     1921.63     21.71 o 
   6   6   4      133.97      101.70      6.12 o 
   7   6   4        1.01        1.87      1.54 o 
   8   6   4        0.40       -1.58      1.17 o 
   9   6   4      679.81      666.30     11.60 o 
  10   6   4       29.70       21.61      5.28 o 
  11   6   4        9.52        0.20      3.79 o 
  12   6   4        4.25        3.04      4.30 o 
  13   6   4        3.70        4.50      4.70 o 
  14   6   4        3.37        2.74      4.70 o 
  -9   7   4        1.24        7.98      5.78 o 
  -8   7   4       17.54       17.18      6.32 o 
  -7   7   4       18.22       24.18      2.98 o 
  -6   7   4      121.69      131.51      4.01 o 
  -5   7   4      148.09      201.83      6.80 o 
  -4   7   4       72.64       44.32      3.48 o 
  -3   7   4       71.12       85.37      6.36 o 
  -2   7   4      578.11      672.66     27.77 o 
  -1   7   4       31.14       34.14      2.53 o 
   0   7   4     1328.82     1286.32     15.97 o 
   1   7   4       51.84       77.99      2.24 o 
   2   7   4       17.34       29.74      2.66 o 
   3   7   4        0.80       -0.87      0.98 o 
   4   7   4      944.82      897.96     12.27 o 
   5   7   4     2731.05     2867.64     30.73 o 
   6   7   4      208.63      251.90      7.54 o 
   7   7   4      329.41      302.81      5.71 o 
   8   7   4      135.33      168.20      5.09 o 
   9   7   4        6.10        0.90      2.05 o 
  10   7   4      766.45      753.46     21.31 o 
  11   7   4        3.22       -5.11      3.45 o 
  12   7   4        9.21        5.07      4.36 o 
  13   7   4        0.60        5.48      4.63 o 
  14   7   4        0.18        6.66      5.14 o 
  -9   8   4        6.83       18.40      6.87 o 
  -8   8   4        2.73        2.30      5.41 o 
  -7   8   4        4.93        8.28      2.37 o 
  -6   8   4      221.34      202.44      6.25 o 
  -5   8   4       38.90       31.66      4.31 o 
  -4   8   4       53.51       74.23      4.42 o 
   0   8   4      379.04      421.48      9.56 o 
   1   8   4      284.26      293.99      4.98 o 
   2   8   4       27.89       28.98      2.04 o 
   3   8   4      877.53     1010.92     15.34 o 
   4   8   4      272.80      253.10      5.81 o 
   5   8   4       47.38       25.25      2.34 o 
   6   8   4      149.45      169.87      4.99 o 
   7   8   4       26.94       21.18      2.39 o 
   8   8   4        2.43        4.85      1.90 o 
   9   8   4        0.09       -0.81      3.35 o 
  10   8   4       83.28      113.18      8.93 o 
  11   8   4      254.69      255.91     12.99 o 
  12   8   4        9.31       19.48      5.58 o 
  13   8   4        3.34       -3.86      3.96 o 
  14   8   4        1.86        7.20      5.75 o 
  -8   9   4        4.06        1.52      5.75 o 
  -7   9   4        0.07       -0.98      2.34 o 
  -6   9   4       32.25       34.89      3.23 o 
  -5   9   4      183.91      144.27      6.31 o 
  -4   9   4      284.08      327.95      9.62 o 
  -3   9   4       84.24       80.68      4.79 o 
  -2   9   4       50.02       39.23      3.16 o 
  -1   9   4      147.58      195.86      5.74 o 
   0   9   4      394.04      438.73      5.89 o 
   1   9   4      244.06      233.11      7.02 o 
   2   9   4       13.32       10.82      3.18 o 
   3   9   4      126.06      140.54      4.39 o 
   4   9   4      106.46       89.59      6.43 o 
   5   9   4      112.21      103.84      2.79 o 
   6   9   4       13.33       14.56      2.17 o 
   7   9   4        4.87        5.97      1.94 o 
   8   9   4       48.47       63.10      3.78 o 
   9   9   4       70.25      107.19      8.29 o 
  10   9   4        2.09        3.25      4.13 o 
  11   9   4       24.92       23.37      5.55 o 
  12   9   4        3.74        0.34      3.92 o 
  13   9   4        3.45        9.84      5.68 o 
  -8  10   4        0.41       -4.47      5.68 o 
  -7  10   4       14.87        9.11      2.81 o 
  -6  10   4        8.74       15.66      2.81 o 
  -5  10   4       34.62       39.13      4.35 o 
  -4  10   4        1.64       -0.14      2.34 o 
  -3  10   4      114.86      153.18      5.94 o 
  -2  10   4        6.00        2.92      2.02 o 
  -1  10   4       92.92       95.25      4.46 o 
   0  10   4      936.16      978.80     14.48 o 
   1  10   4       99.55      126.97      7.54 o 
   2  10   4       37.70       28.26      2.36 o 
   3  10   4      434.83      415.59      8.04 o 
   4  10   4        1.25       -0.06      1.37 o 
   5  10   4        9.14       13.41      2.49 o 
   6  10   4       97.51       84.59      4.09 o 
   7  10   4      188.74      196.88      5.96 o 
   8  10   4       55.50       64.72      3.95 o 
   9  10   4      343.56      360.05     14.58 o 
  10  10   4       26.91       13.63      5.04 o 
  11  10   4       11.35        5.11      4.23 o 
  12  10   4       16.51       23.95      6.19 o 
  13  10   4        0.00       -0.98      4.63 o 
  -7  11   4       18.26       20.70      3.33 o 
  -6  11   4        0.01        1.41      3.21 o 
  -5  11   4       46.29       33.60      4.26 o 
  -4  11   4        5.45       11.16      3.18 o 
  -3  11   4       33.26       42.62      3.97 o 
  -2  11   4        4.53        7.78      2.67 o 
  -1  11   4        0.01        2.41      2.14 o 
   0  11   4      477.79      391.72     12.52 o 
   1  11   4      332.66      329.21     11.26 o 
   2  11   4       63.04       65.86      3.44 o 
   3  11   4        0.14       -1.12      1.31 o 
   4  11   4       18.03       31.96      2.85 o 
   5  11   4        0.27        1.28      1.67 o 
   6  11   4       61.14       56.16      3.74 o 
   7  11   4       30.85       39.28      3.39 o 
   8  11   4       92.67      124.30      5.39 o 
   9  11   4       68.39       56.75      7.00 o 
  10  11   4      166.11      156.67     10.66 o 
  11  11   4       21.15       10.18      5.11 o 
  12  11   4        5.84        1.05      4.06 o 
  13  11   4        9.94        7.98      5.61 o 
  -7  12   4       10.46        6.08      5.01 o 
  -6  12   4        4.57        4.94      2.75 o 
  -5  12   4        2.10       -2.34      3.74 o 
  -4  12   4       71.85       76.63      5.50 o 
  -3  12   4        5.53        3.90      2.81 o 
  -2  12   4       91.56       82.37      4.96 o 
  -1  12   4       43.45       49.28      5.78 o 
   0  12   4       16.54       16.98      3.92 o 
   1  12   4       13.82       12.11      3.96 o 
   2  12   4       90.33       98.26      4.14 o 
   3  12   4       33.28       41.25      3.87 o 
   4  12   4       19.11       20.55      2.64 o 
   5  12   4        2.67        1.57      1.73 o 
   6  12   4        2.61        1.46      1.96 o 
   7  12   4       34.30       39.96      3.56 o 
   8  12   4       49.04       47.27      3.92 o 
   9  12   4       61.18       69.27      7.54 o 
  10  12   4        6.65        5.61      4.57 o 
  11  12   4        1.22        5.82      4.50 o 
  12  12   4        4.60        3.86      4.70 o 
  13  12   4        1.97        3.35      5.21 o 
  -6  13   4        7.61        3.01      5.05 o 
  -5  13   4        0.20       -0.13      2.20 o 
  -4  13   4        0.63       -1.94      3.07 o 
  -3  13   4      159.27      143.73      6.62 o 
  -2  13   4      195.45      202.91     10.55 o 
  -1  13   4      291.63      302.76     12.41 o 
   0  13   4        0.38       -0.74      3.35 o 
   1  13   4       19.03       25.91      4.87 o 
   2  13   4      115.63      109.35      7.27 o 
   3  13   4      146.18      156.71      5.56 o 
   4  13   4        9.67        6.33      2.30 o 
   5  13   4        0.71        1.53      2.10 o 
   6  13   4        7.30        5.89      2.33 o 
   7  13   4        0.12       -1.89      2.15 o 
   8  13   4      314.79      271.98     12.79 o 
   9  13   4        2.97        5.68      3.99 o 
  10  13   4        2.35       -2.71      3.92 o 
  11  13   4        0.00       -5.18      3.45 o 
  12  13   4        0.93        1.12      4.67 o 
  -5  14   4        2.65       -2.27      2.51 o 
  -4  14   4       18.61       23.30      4.29 o 
  -3  14   4       42.91       43.87      6.43 o 
  -2  14   4       26.13       23.51      5.21 o 
  -1  14   4       32.56       30.98      5.89 o 
   0  14   4      242.64      271.74     12.11 o 
   1  14   4      242.17      227.97     10.93 o 
   2  14   4       45.09       58.41      6.43 o 
   3  14   4       89.92       89.56      7.68 o 
   4  14   4        6.79        5.49      3.43 o 
   5  14   4       81.92       89.05      4.90 o 
   6  14   4        1.37       -0.13      2.28 o 
   7  14   4      118.41      112.33      5.70 o 
   8  14   4        1.87        1.62      3.59 o 
   9  14   4       33.19       15.93      4.90 o 
  10  14   4        1.71       -0.71      4.13 o 
  11  14   4        2.58        1.08      4.40 o 
  12  14   4        0.00       -1.01      4.57 o 
  -4  15   4        0.51       -2.40      4.60 o 
  -3  15   4        0.53        6.73      4.80 o 
  -2  15   4       10.01       10.65      5.04 o 
  -1  15   4        3.17        3.92      4.19 o 
   0  15   4        4.55        4.13      4.50 o 
   1  15   4      285.40      274.28     12.11 o 
   2  15   4       94.35       86.02      7.85 o 
   3  15   4       17.02       16.81      4.74 o 
   4  15   4        0.02       -4.53      3.48 o 
   5  15   4       60.13       55.74      6.76 o 
   6  15   4        0.00        3.11      2.63 o 
   7  15   4        0.02        2.25      3.48 o 
   8  15   4      133.56      126.06      9.54 o 
   9  15   4       19.44       17.93      5.38 o 
  10  15   4        8.65        8.35      5.28 o 
  11  15   4       15.96       28.04      7.00 o 
  12  15   4        2.04       -0.34      4.80 o 
  -3  16   4        5.42       -1.18      4.63 o 
  -2  16   4      102.29      107.12      9.47 o 
  -1  16   4       15.20       -1.12      4.87 o 
   0  16   4        4.40        4.46      4.70 o 
   1  16   4       28.37       14.85      5.41 o 
   2  16   4        2.25        4.09      4.46 o 
   3  16   4       10.95       18.33      5.31 o 
   4  16   4       25.09       17.83      4.74 o 
   5  16   4        0.83       -3.89      3.38 o 
   6  16   4       99.30       82.27      5.26 o 
   7  16   4       22.27       23.96      3.72 o 
   8  16   4       16.01        9.54      4.70 o 
   9  16   4        0.16        0.51      3.75 o 
  10  16   4        6.93        5.68      4.94 o 
  11  16   4        7.39        2.81      4.84 o 
  -2  17   4        3.40        3.92      5.14 o 
  -1  17   4       82.39       81.65      8.76 o 
   0  17   4       50.26       48.27      7.17 o 
   1  17   4       27.84       28.85      5.95 o 
   2  17   4        4.49        5.48      4.50 o 
   3  17   4        9.26       19.35      5.45 o 
   4  17   4        0.81        1.05      4.30 o 
   5  17   4        7.50        1.69      4.33 o 
   6  17   4       85.32       92.46      5.66 o 
   7  17   4        0.40       -2.71      3.11 o 
   8  17   4        0.05        0.00      3.82 o 
   9  17   4        0.84       -4.77      3.55 o 
  10  17   4        7.20        5.61      5.51 o 
  -1  18   4       68.23       57.43      8.15 o 
   0  18   4       56.97       56.55      7.68 o 
   1  18   4        2.05        2.67      4.84 o 
   2  18   4        4.20       -1.96      4.74 o 
   3  18   4        3.56        5.51      4.87 o 
   4  18   4       21.56       21.95      5.72 o 
   5  18   4        0.68        6.49      4.26 o 
   6  18   4       40.62       46.71      6.63 o 
   7  18   4        2.48        4.40      4.09 o 
   8  18   4        2.92        1.39      4.26 o 
   9  18   4        0.00       -5.43      3.62 o 
   1  19   4       13.94       19.45      5.99 o 
   2  19   4        1.10        1.89      4.87 o 
   3  19   4       15.69       14.75      5.58 o 
   4  19   4        0.95       -3.11      4.53 o 
   5  19   4       28.35       26.65      6.09 o 
   6  19   4        5.16        3.86      4.80 o 
  -5 -17   5        3.14        5.61      5.51 o 
  -4 -17   5       12.61       11.50      5.95 o 
  -3 -17   5       30.94       43.46      7.88 o 
  -2 -17   5      128.02      171.42     11.87 o 
  -1 -17   5        7.76       14.98      6.09 o 
   0 -17   5        0.83        0.98      5.07 o 
   1 -17   5        0.09       -7.71      5.14 o 
  -7 -16   5        0.10       -7.15      4.77 o 
  -6 -16   5        1.38       -1.66      4.80 o 
  -5 -16   5       82.82       71.20      8.52 o 
  -4 -16   5       86.00       67.92      8.22 o 
  -3 -16   5       56.99       52.83      7.75 o 
  -2 -16   5        3.88        5.85      5.41 o 
  -1 -16   5        2.79        2.47      4.63 o 
   0 -16   5        2.31       -6.33      4.70 o 
   1 -16   5        3.31        6.05      5.31 o 
   2 -16   5        5.62        5.04      5.72 o 
   3 -16   5       21.89       11.13      6.49 o 
  -8 -15   5        1.60        4.74      5.11 o 
  -7 -15   5        2.97        0.14      4.84 o 
  -6 -15   5        5.28        2.40      5.31 o 
  -5 -15   5       73.50       93.25      8.86 o 
  -4 -15   5       45.55       50.06      7.31 o 
  -3 -15   5       17.07       12.48      6.05 o 
  -2 -15   5       22.32       14.85      3.63 o 
  -1 -15   5       34.53       37.14      6.06 o 
   0 -15   5        2.16       -1.08      3.96 o 
   1 -15   5        3.08        8.02      5.48 o 
   2 -15   5        0.75        6.70      5.34 o 
   3 -15   5       21.75       35.95      7.44 o 
   4 -15   5        3.86       10.76      6.32 o 
  -9 -14   5        8.19       10.79      5.68 o 
  -8 -14   5        2.31       -3.21      4.63 o 
  -7 -14   5       22.91       16.20      5.95 o 
  -6 -14   5        0.71       -1.18      4.77 o 
  -5 -14   5       40.18       40.28      6.60 o 
  -4 -14   5        6.07       19.96      5.55 o 
  -3 -14   5      123.08      148.25      9.88 o 
  -2 -14   5      213.70      250.38     11.06 o 
  -1 -14   5       14.52       18.13      4.84 o 
   0 -14   5       80.21       87.47      7.75 o 
   1 -14   5       11.00        6.73      4.80 o 
   2 -14   5      103.92      113.41      9.51 o 
   3 -14   5        0.01       -1.62      4.50 o 
   4 -14   5       20.36       31.22      6.53 o 
   5 -14   5       19.55       11.43      5.68 o 
   6 -14   5        0.03       -3.59      4.67 o 
  -9 -13   5        1.02        0.83      3.04 o 
  -8 -13   5       13.13       16.54      5.68 o 
  -7 -13   5        0.47       -1.18      4.80 o 
  -6 -13   5      113.54      138.00      9.67 o 
  -5 -13   5        9.31        4.87      4.90 o 
  -4 -13   5      397.49      438.80     15.46 o 
  -3 -13   5      230.69      229.36     11.43 o 
  -2 -13   5      125.14      137.04     10.64 o 
  -1 -13   5      178.20      196.41      9.71 o 
   0 -13   5       87.65       91.69      7.54 o 
   1 -13   5        1.87       -0.78      4.03 o 
   2 -13   5        0.91        4.03      4.03 o 
   3 -13   5        0.16        3.62      4.77 o 
   4 -13   5       83.49       86.39      8.66 o 
   5 -13   5        2.27       -1.39      4.36 o 
   6 -13   5        1.55        3.48      5.55 o 
   7 -13   5        8.91       14.38      7.14 o 
 -10 -12   5        3.15        4.41      3.60 o 
  -9 -12   5        1.94        2.14      3.28 o 
  -8 -12   5        2.24        0.64      4.53 o 
  -7 -12   5        0.06        6.80      4.80 o 
  -6 -12   5       33.48       34.03      6.09 o 
  -5 -12   5       13.28       13.70      5.01 o 
  -4 -12   5       88.34       88.41      8.05 o 
  -3 -12   5      139.94      147.51      9.10 o 
  -2 -12   5     1000.82      901.42     19.62 o 
  -1 -12   5     1730.60     1749.06     32.14 o 
   0 -12   5        9.03        6.76      3.69 o 
   1 -12   5        8.97        6.90      4.30 o 
   2 -12   5       69.04       63.22      6.53 o 
   3 -12   5       19.83        6.32      4.67 o 
   4 -12   5       14.60       24.66      5.85 o 
   5 -12   5        0.49        4.84      4.63 o 
   6 -12   5       33.56       16.84      6.16 o 
   7 -12   5       55.00       51.04      8.15 o 
 -10 -11   5        0.92        0.37      4.14 o 
  -9 -11   5        3.54        2.89      3.16 o 
  -8 -11   5        6.96       -2.71      4.16 o 
  -7 -11   5       10.14        7.24      4.43 o 
  -6 -11   5       31.42       33.15      5.82 o 
  -5 -11   5      185.51      176.56      9.95 o 
  -4 -11   5       25.80       26.18      5.18 o 
  -3 -11   5        0.37        1.01      2.32 o 
  -2 -11   5      414.53      375.60      8.80 o 
  -1 -11   5      290.88      288.21     10.38 o 
   0 -11   5        3.18        3.86      3.42 o 
   1 -11   5       37.13       34.57      5.24 o 
   2 -11   5       91.34       77.46      6.90 o 
   3 -11   5       27.61       26.48      5.04 o 
   4 -11   5       15.39       11.91      4.53 o 
   5 -11   5       39.26       29.29      6.22 o 
   6 -11   5       63.38       81.08      8.25 o 
   7 -11   5      184.24      171.82     11.33 o 
   8 -11   5       14.69       12.04      6.49 o 
 -10 -10   5        2.06        3.93      3.30 o 
  -9 -10   5        0.27       -1.67      2.88 o 
  -8 -10   5        9.12        9.81      4.67 o 
  -7 -10   5       72.61       49.05      6.49 o 
  -6 -10   5       25.30       14.10      4.97 o 
  -5 -10   5        4.21        7.95      4.43 o 
  -4 -10   5       30.09       32.23      5.14 o 
  -3 -10   5      446.18      481.39      9.33 o 
  -2 -10   5        2.52        1.88      2.21 o 
  -1 -10   5        2.60        3.96      2.71 o 
   0 -10   5        9.17        9.64      3.18 o 
   1 -10   5       68.29       73.87      5.95 o 
   2 -10   5     1215.14     1158.91     24.63 o 
   3 -10   5      715.70      678.10     18.17 o 
   4 -10   5       27.10       37.92      5.51 o 
   5 -10   5      145.13      150.89      9.47 o 
   6 -10   5        5.91       -0.61      4.40 o 
   7 -10   5      124.91      125.35      9.78 o 
   8 -10   5       17.66       30.95      7.10 o 
   9 -10   5       10.05        5.38      5.92 o 
 -11  -9   5        3.37        6.09      3.92 o 
 -10  -9   5        0.48        1.23      3.27 o 
  -9  -9   5        0.57        1.51      3.09 o 
  -8  -9   5        2.39       -0.41      3.99 o 
  -7  -9   5       39.89       17.55      4.94 o 
  -6  -9   5       45.69       47.39      6.16 o 
  -5  -9   5      116.90      130.63      8.19 o 
  -4  -9   5       40.20       61.93      6.02 o 
  -3  -9   5        2.41        5.29      2.47 o 
  -2  -9   5       10.78        7.96      2.06 o 
  -1  -9   5       22.99       25.80      2.77 o 
   0  -9   5       19.72       26.55      3.82 o 
   1  -9   5      225.93      294.54     10.49 o 
   2  -9   5       82.45       72.55      5.85 o 
   3  -9   5       86.36       87.87      6.97 o 
   4  -9   5       58.12       50.87      5.65 o 
   5  -9   5      153.49      158.73      9.64 o 
   6  -9   5        2.29        3.42      4.16 o 
   7  -9   5        9.43        7.41      5.48 o 
   8  -9   5        0.03        3.11      5.45 o 
   9  -9   5        3.02       11.16      6.26 o 
  10  -9   5        2.23       -5.85      5.58 o 
 -11  -8   5       32.42       25.56      4.66 o 
 -10  -8   5        0.58        3.22      3.77 o 
  -9  -8   5      112.55      133.02      7.02 o 
  -8  -8   5        1.18       -2.50      4.13 o 
  -7  -8   5       21.04       21.71      5.04 o 
  -6  -8   5        0.00        3.48      3.72 o 
  -5  -8   5       41.65       29.29      4.77 o 
  -4  -8   5      202.10      182.14      8.36 o 
  -3  -8   5       25.30       28.77      2.55 o 
  -2  -8   5      184.56      196.87      5.40 o 
  -1  -8   5        2.66        3.43      1.69 o 
   0  -8   5      265.53      269.51      8.93 o 
   1  -8   5      520.81      500.67     13.19 o 
   2  -8   5       25.74       26.79      4.16 o 
   3  -8   5      216.01      185.52      8.80 o 
   4  -8   5      256.47      234.26      9.98 o 
   5  -8   5       24.56       14.00      4.60 o 
   6  -8   5       54.54       58.62      6.63 o 
   7  -8   5       15.46       16.27      5.31 o 
   8  -8   5      107.35      121.77     10.11 o 
   9  -8   5        4.45        5.85      5.04 o 
  10  -8   5       15.22       22.76      6.49 o 
 -11  -7   5        1.83        6.85      3.74 o 
 -10  -7   5        6.65        3.52      3.24 o 
  -9  -7   5       30.65       49.76      5.22 o 
  -8  -7   5       29.57       38.63      6.12 o 
  -7  -7   5        1.17        5.48      4.09 o 
  -6  -7   5       32.04       33.99      4.90 o 
  -5  -7   5       22.74       26.92      4.16 o 
  -4  -7   5        0.09        0.27      2.67 o 
  -3  -7   5      118.86      124.72      3.95 o 
  -2  -7   5       27.67       27.85      2.36 o 
  -1  -7   5      525.35      513.56      8.81 o 
   0  -7   5       96.46      102.65      5.45 o 
   1  -7   5       13.80       12.24      2.91 o 
   2  -7   5      369.42      372.81     11.10 o 
   3  -7   5       47.08       36.67      4.57 o 
   4  -7   5       62.44       76.95      5.99 o 
   5  -7   5      141.73      160.63      8.59 o 
   6  -7   5      168.59      178.45      9.95 o 
   7  -7   5        1.03       -1.89      4.09 o 
   8  -7   5       58.60       75.09      7.92 o 
   9  -7   5       30.01       40.96      7.07 o 
  10  -7   5        3.20        1.45      5.48 o 
  11  -7   5        8.66       -0.81      6.09 o 
 -11  -6   5        0.82        1.49      3.50 o 
 -10  -6   5        0.01        1.79      3.05 o 
  -9  -6   5       54.55       51.73      5.02 o 
  -8  -6   5        1.31        6.16      4.60 o 
  -7  -6   5       19.35       30.34      5.28 o 
  -6  -6   5        5.39        1.86      3.15 o 
  -5  -6   5      469.90      492.86     14.07 o 
  -4  -6   5       84.45       86.83      5.82 o 
  -3  -6   5       11.12       10.60      1.61 o 
  -2  -6   5      254.84      233.87      5.17 o 
  -1  -6   5      510.77      548.58      8.85 o 
   0  -6   5      113.87      142.13      5.85 o 
   1  -6   5     2017.00     2113.07     33.12 o 
   2  -6   5       47.09       24.39      3.55 o 
   3  -6   5       96.09       85.98      5.95 o 
   4  -6   5     1290.98     1295.81     25.13 o 
   5  -6   5      197.01      191.27      9.17 o 
   6  -6   5       67.82       79.28      7.21 o 
   7  -6   5      542.49      575.03     17.32 o 
   8  -6   5      151.55      159.27     10.05 o 
   9  -6   5       52.90       53.27      7.04 o 
  10  -6   5        4.24       -1.83      4.50 o 
  11  -6   5        2.22       -2.33      5.38 o 
 -11  -5   5       32.00       37.64      4.99 o 
 -10  -5   5        0.27        4.95      3.35 o 
  -9  -5   5        0.00       -0.28      2.87 o 
  -8  -5   5      110.04      104.82      7.95 o 
  -7  -5   5       13.03        2.00      3.62 o 
  -6  -5   5      167.02      153.12      8.02 o 
  -5  -5   5        0.75        1.35      2.71 o 
  -4  -5   5       43.01       70.45      5.51 o 
  -3  -5   5      336.15      417.92      9.64 o 
  -2  -5   5      179.84      187.94      4.38 o 
  -1  -5   5      565.96      637.43      9.36 o 
   0  -5   5       58.46       42.65      3.55 o 
   1  -5   5        0.29       -0.37      1.93 o 
   2  -5   5      656.27      732.63     15.46 o 
   3  -5   5      143.86      125.01      6.29 o 
   4  -5   5      342.60      257.54      9.57 o 
   5  -5   5        1.70        3.38      2.87 o 
   6  -5   5        7.55        7.68      3.38 o 
   7  -5   5      427.60      404.84     13.94 o 
   8  -5   5      487.38      521.41     16.37 o 
   9  -5   5       42.30       47.83      6.66 o 
  10  -5   5       47.42       43.43      7.10 o 
  11  -5   5        0.94       -0.61      5.34 o 
 -11  -4   5        9.40        9.42      3.88 o 
 -10  -4   5       91.89       97.09      6.36 o 
  -9  -4   5        0.05       -1.25      2.75 o 
  -8  -4   5      101.48      103.87      8.46 o 
  -7  -4   5        8.18        9.57      4.19 o 
  -6  -4   5       48.51       51.24      5.55 o 
  -5  -4   5      290.01      291.60     10.38 o 
  -4  -4   5      147.01      163.03      7.31 o 
  -3  -4   5       25.98       31.78      1.75 o 
  -2  -4   5      929.75     1015.87     12.30 o 
  -1  -4   5       95.64       70.55      7.71 o 
   0  -4   5     1679.12     1666.62     18.87 o 
   1  -4   5       44.30       48.50      3.75 o 
   2  -4   5       40.08       53.03      3.86 o 
   3  -4   5        9.37        6.76      2.33 o 
   4  -4   5      583.77      591.53     14.14 o 
   5  -4   5      484.04      474.32     13.23 o 
   6  -4   5       24.32       23.64      3.96 o 
   7  -4   5        4.19        8.83      3.55 o 
   8  -4   5        2.07        2.84      3.86 o 
   9  -4   5       49.75       55.80      4.60 o 
  10  -4   5        1.98       -0.76      3.13 o 
  11  -4   5       31.85       49.32      5.15 o 
  12  -4   5       48.08       65.65      8.73 o 
 -11  -3   5        1.92       -1.76      5.75 o 
 -10  -3   5       43.57       37.72      8.74 o 
  -9  -3   5        4.39        5.29      4.74 o 
  -8  -3   5       73.29       53.05      4.41 o 
  -7  -3   5        3.22       -0.81      3.52 o 
  -6  -3   5      172.90      195.06      9.00 o 
  -5  -3   5        1.63        7.64      2.98 o 
  -4  -3   5      548.62      608.24     14.75 o 
  -3  -3   5      608.44      737.55     24.00 o 
  -2  -3   5      283.01      292.47      5.72 o 
  -1  -3   5     3865.31     3780.86     67.48 o 
   0  -3   5     1875.20     1776.75     19.51 o 
   1  -3   5     3557.05     3458.54     47.93 o 
   2  -3   5      507.25      445.26     10.42 o 
   3  -3   5       86.36       62.17      4.23 o 
   4  -3   5       54.13       63.08      4.77 o 
   5  -3   5      101.54      132.45      7.00 o 
   6  -3   5      731.18      760.40     17.45 o 
   7  -3   5       11.79        9.74      3.48 o 
   8  -3   5        0.68       -2.32      2.37 o 
   9  -3   5        0.66        0.13      2.86 o 
  10  -3   5        9.43        1.66      4.63 o 
  11  -3   5        1.66        1.36      3.32 o 
  12  -3   5        5.44        2.71      5.41 o 
 -11  -2   5        3.02        7.58      6.12 o 
 -10  -2   5        0.46        1.49      5.34 o 
  -9  -2   5        0.87       -0.34      2.65 o 
  -8  -2   5       32.82       50.88      4.38 o 
  -7  -2   5        1.47        5.14      3.86 o 
  -6  -2   5      103.02      102.55      7.10 o 
  -5  -2   5       44.67       42.18      4.60 o 
  -4  -2   5       94.10      150.62      7.00 o 
  -3  -2   5     1058.53     1026.09     16.56 o 
  -2  -2   5     1384.18     1439.68     15.67 o 
  -1  -2   5     2830.68     2804.77     53.94 o 
   0  -2   5        4.08        7.18      1.11 o 
   1  -2   5     2455.89     2468.15     35.04 o 
   2  -2   5       37.02       42.92      3.25 o 
   3  -2   5      564.49      563.49     12.18 o 
   4  -2   5       21.27       24.66      3.15 o 
   5  -2   5      776.80      909.71     18.20 o 
   6  -2   5      891.57      900.00     18.84 o 
   7  -2   5      380.14      400.69      6.65 o 
   8  -2   5        3.20        5.18      2.15 o 
   9  -2   5       20.14       32.58      3.01 o 
  10  -2   5        0.05       -0.04      3.43 o 
  11  -2   5       14.70       20.38      4.02 o 
  12  -2   5        1.13        0.47      5.14 o 
  13  -2   5        1.23        2.20      5.72 o 
 -11  -1   5       11.94       12.41      6.46 o 
 -10  -1   5       37.69       32.84      6.73 o 
  -9  -1   5        1.79        9.44      4.84 o 
  -8  -1   5        0.80        0.47      2.45 o 
  -7  -1   5       17.61       17.11      4.57 o 
  -6  -1   5       91.32       77.29      6.49 o 
  -5  -1   5      398.67      462.08     13.33 o 
  -4  -1   5      164.86      137.25      4.03 o 
  -3  -1   5      174.80      236.99      4.26 o 
  -2  -1   5      915.37      834.63     11.15 o 
  -1  -1   5      163.02      136.85      3.12 o 
   0  -1   5     3513.51     3636.29     35.54 o 
   1  -1   5      164.68      155.07      3.50 o 
   2  -1   5       84.46       88.14      4.13 o 
   3  -1   5     1833.93     1754.30     27.10 o 
   4  -1   5      523.58      478.25     11.16 o 
   6  -1   5      539.27      543.74      9.04 o 
   7  -1   5      386.56      473.02      7.20 o 
   8  -1   5        1.36        9.38      1.93 o 
   9  -1   5       20.38       35.23      2.77 o 
  10  -1   5       45.97       51.63      3.70 o 
  11  -1   5        4.30       -2.98      2.90 o 
  12  -1   5       39.26       25.81      6.22 o 
  13  -1   5       12.60        9.27      6.22 o 
 -11   0   5        2.23        7.75      6.39 o 
 -10   0   5       11.41       10.89      5.31 o 
  -9   0   5       99.47      116.05      9.74 o 
  -8   0   5       37.48       22.70      5.48 o 
  -7   0   5        2.33        1.67      2.15 o 
  -6   0   5       33.19       41.91      5.01 o 
  -5   0   5        0.26        3.99      1.27 o 
  -4   0   5       88.81       86.25      2.89 o 
  -3   0   5        0.60       -0.72      1.13 o 
  -2   0   5      485.81      527.71      7.32 o 
  -1   0   5      507.69      505.22      6.90 o 
   0   0   5     1518.60     1668.47     32.46 o 
   1   0   5     3745.12     3734.20     44.94 o 
   2   0   5      193.72      171.35      5.24 o 
   3   0   5      115.59      130.56      4.80 o 
   4   0   5      789.27      730.50      9.90 o 
   5   0   5       98.44      117.74      3.82 o 
   6   0   5      158.45      182.40      3.93 o 
   7   0   5      420.31      411.98      6.99 o 
   8   0   5      127.52      138.00      4.07 o 
   9   0   5       96.19       92.22      3.76 o 
  10   0   5       10.13       13.92      2.49 o 
  11   0   5        0.18       -3.03      2.02 o 
  12   0   5       21.28       26.35      6.05 o 
 -11   1   5        0.07       -0.17      5.58 o 
 -10   1   5        0.70       -6.80      4.87 o 
  -9   1   5       26.29       23.03      6.36 o 
  -8   1   5       23.44       13.39      4.84 o 
  -7   1   5       52.06       68.87      7.04 o 
  -6   1   5        0.79        5.95      3.35 o 
  -5   1   5      671.74      749.42     10.71 o 
  -4   1   5      371.74      482.43     16.68 o 
  -3   1   5      213.48      285.98      5.62 o 
  -2   1   5      154.18      150.83      5.06 o 
  -1   1   5     1461.76     1704.51     21.84 o 
   0   1   5     1131.15     1154.91     12.91 o 
   1   1   5     8583.87     8804.97     91.91 o 
   2   1   5      626.85      604.95      8.81 o 
   3   1   5        6.36        5.55      1.56 o 
   4   1   5     1339.62     1195.20     14.16 o 
   5   1   5     2299.96     2332.06     44.40 o 
   6   1   5      401.77      417.04      6.00 o 
   7   1   5        0.84        1.77      1.26 o 
   8   1   5       50.78       67.25      3.03 o 
   9   1   5      134.43      125.88      4.20 o 
  10   1   5       12.27       12.24      4.08 o 
  11   1   5       18.06       10.89      2.59 o 
  12   1   5        6.11        5.73      4.28 o 
 -11   2   5        7.44       12.85      6.93 o 
 -10   2   5        0.07        2.40      5.55 o 
  -9   2   5        7.62        3.48      5.11 o 
  -8   2   5       31.06       27.94      6.05 o 
  -7   2   5       11.56        8.29      4.60 o 
  -6   2   5        9.11       19.31      4.57 o 
  -5   2   5       58.57       57.67      4.21 o 
  -4   2   5      565.29      487.40      8.19 o 
  -3   2   5        0.06        4.29      1.67 o 
  -2   2   5      354.41      374.99      6.37 o 
  -1   2   5      376.59      415.07      6.82 o 
   0   2   5     2901.62     2821.91     28.25 o 
   1   2   5     1977.47     1879.55     23.36 o 
   2   2   5      345.85      443.84      8.96 o 
   3   2   5      161.27      146.61      3.42 o 
   4   2   5      641.57      567.77      8.16 o 
   5   2   5     2545.68     2665.16     28.02 o 
   6   2   5       62.17       91.46      2.84 o 
   7   2   5       22.28       21.15      1.74 o 
   8   2   5       48.65       46.15      2.54 o 
   9   2   5        4.08        4.02      1.89 o 
  10   2   5        0.51       -4.49      4.92 o 
  11   2   5       13.54        9.83      3.27 o 
  12   2   5        0.52       -0.37      3.79 o 
  13   2   5       26.32       18.64      5.34 o 
 -10   3   5       11.02        5.75      5.65 o 
  -9   3   5        1.84       -2.30      5.11 o 
  -8   3   5        2.06        3.72      4.87 o 
  -7   3   5        2.79        0.61      4.06 o 
  -5   3   5        2.33        0.85      1.58 o 
  -4   3   5      151.25      147.80      6.97 o 
  -3   3   5       29.73       49.03      2.74 o 
  -2   3   5       17.86       14.23      5.01 o 
  -1   3   5     2755.11     2644.38     27.42 o 
   0   3   5     1799.83     2056.32     21.67 o 
   1   3   5      280.77      313.45      5.23 o 
   2   3   5      179.56      161.39      3.43 o 
   3   3   5      229.73      208.00      4.15 o 
   5   3   5      334.09      361.86      6.49 o 
   6   3   5      183.36      158.00      3.34 o 
   7   3   5        5.63       12.49      2.14 o 
   8   3   5       19.38       26.50      2.03 o 
   9   3   5      248.42      272.43      6.62 o 
  10   3   5       73.28       83.42      4.04 o 
  11   3   5      210.00      253.04     11.74 o 
  12   3   5       27.16       17.55      4.97 o 
  13   3   5        4.06        1.08      4.30 o 
 -10   4   5        7.50        2.77      5.14 o 
  -9   4   5        7.33       -0.78      4.94 o 
  -8   4   5        7.35        8.46      5.18 o 
  -7   4   5        9.95       15.93      4.77 o 
  -6   4   5       18.85        9.64      2.48 o 
  -5   4   5      160.13      160.27      5.25 o 
  -4   4   5      399.90      355.09      9.37 o 
  -3   4   5      153.61      149.15      4.54 o 
  -2   4   5      361.35      378.80      7.00 o 
  -1   4   5      906.78      926.73     12.12 o 
   0   4   5      231.65      176.27      4.09 o 
   1   4   5       19.95       41.83      4.28 o 
   2   4   5     1397.67     1542.47     16.84 o 
   3   4   5      567.06      653.71      8.88 o 
   4   4   5      365.47      269.74      5.26 o 
   5   4   5      691.39      528.43     15.86 o 
   6   4   5      244.67      264.63      4.23 o 
   7   4   5      352.88      358.82      5.49 o 
   8   4   5      106.17       93.97      3.13 o 
   9   4   5      158.11      130.84      3.94 o 
  10   4   5      199.21      215.94     14.37 o 
  11   4   5      232.64      263.45     12.08 o 
  12   4   5        3.39       -5.18      3.45 o 
  13   4   5       26.22       55.30      7.31 o 
  14   4   5       17.77       18.94      5.89 o 
 -10   5   5        1.17       -0.03      5.99 o 
  -9   5   5        2.48       -2.47      4.87 o 
  -8   5   5        8.45        4.16      4.97 o 
  -7   5   5       45.01       48.20      6.93 o 
  -6   5   5      207.17      221.56     10.20 o 
  -5   5   5      378.38      415.09      8.85 o 
  -4   5   5        8.88        2.78      1.80 o 
  -3   5   5       78.24       44.32      2.92 o 
  -2   5   5        0.31        0.67      1.36 o 
  -1   5   5       15.96       15.87      1.89 o 
   0   5   5      449.91      494.63      7.81 o 
   1   5   5     2362.77     2561.83     21.45 o 
   2   5   5        7.02        2.87      2.00 o 
   3   5   5      103.77       89.44      4.99 o 
   4   5   5     3615.08     3795.04     38.13 o 
   6   5   5       89.83       83.16      3.35 o 
   7   5   5       25.76       12.08      1.37 o 
   8   5   5       98.39       84.86      3.99 o 
   9   5   5        1.39       -0.97      2.20 o 
  10   5   5      244.10      216.45      6.55 o 
  11   5   5        0.03        9.20      4.40 o 
  12   5   5        3.28        4.53      3.99 o 
  13   5   5       35.62       31.83      6.29 o 
  14   5   5        0.02       -6.09      4.06 o 
  -9   6   5        0.42       -4.94      4.74 o 
  -8   6   5        2.17        5.21      5.31 o 
  -7   6   5       23.41       21.95      6.22 o 
  -6   6   5       99.85       97.26      5.18 o 
  -5   6   5      203.90      261.50      7.31 o 
  -4   6   5       61.21       90.67      4.34 o 
  -3   6   5      116.19      131.57      4.63 o 
  -2   6   5       95.21       81.72      3.73 o 
  -1   6   5      172.50      159.05      4.63 o 
   0   6   5      421.36      547.72     12.04 o 
   1   6   5       36.09       37.28      1.60 o 
   2   6   5       22.53       22.09      2.55 o 
   3   6   5       76.42       73.79      3.28 o 
   4   6   5      485.92      450.54      7.58 o 
   5   6   5     1473.90     1811.43     36.11 o 
   6   6   5        7.78        7.85      1.78 o 
   7   6   5        6.95        1.04      0.99 o 
   8   6   5      231.18      271.14      6.43 o 
   9   6   5      530.01      465.23      9.10 o 
  10   6   5       64.54       34.64      5.82 o 
  11   6   5       35.39       32.81      6.05 o 
  12   6   5       14.56       17.32      5.41 o 
  13   6   5        2.18       -3.15      4.06 o 
  14   6   5        1.73        1.83      4.94 o 
  -9   7   5       25.41       33.01      7.54 o 
  -8   7   5       28.10       30.68      7.00 o 
  -7   7   5       68.50      100.12      9.34 o 
  -6   7   5      163.72      156.45      6.34 o 
  -5   7   5      182.71      204.77      6.79 o 
  -4   7   5       18.32       29.92      4.08 o 
  -3   7   5       23.02       40.29      3.14 o 
  -2   7   5       49.95       94.18      5.99 o 
  -1   7   5       25.34       24.52      2.36 o 
   0   7   5        8.05        5.40      2.93 o 
   1   7   5      573.86      641.90      7.36 o 
   2   7   5       59.23       81.67      2.24 o 
   3   7   5       68.57       86.22      5.41 o 
   4   7   5      246.40      295.39      6.14 o 
   5   7   5      666.11      648.81     10.13 o 
   7   7   5       16.94        3.24      2.40 o 
   8   7   5        1.04       -0.11      1.55 o 
   9   7   5      209.77      179.86      5.66 o 
  10   7   5      176.02      158.29      9.91 o 
  11   7   5       95.71       63.89      7.44 o 
  12   7   5       10.71        8.46      4.97 o 
  13   7   5        0.40        4.57      4.67 o 
  14   7   5        1.86        1.62      4.63 o 
  -9   8   5        0.61       -2.54      5.21 o 
  -8   8   5       44.21       51.08      8.52 o 
  -7   8   5       31.82       29.27      3.22 o 
  -6   8   5       11.95       19.57      3.86 o 
  -5   8   5       45.11       26.71      3.58 o 
  -4   8   5       38.80       55.58      4.56 o 
  -3   8   5       12.61        9.62      2.29 o 
  -2   8   5      115.71      100.95      4.47 o 
  -1   8   5      306.14      237.17      6.11 o 
   0   8   5       15.01        9.93      4.70 o 
   1   8   5       26.15       26.70      1.86 o 
   2   8   5      382.72      381.12      5.34 o 
   3   8   5      116.57       97.95      3.53 o 
   5   8   5        3.74       10.09      1.94 o 
   6   8   5       11.77       10.68      1.93 o 
   7   8   5        3.30        0.69      1.56 o 
   8   8   5       92.57       67.63      3.75 o 
   9   8   5      278.02      328.61      7.90 o 
  10   8   5        2.31        6.02      4.43 o 
  11   8   5      169.91      174.63     10.96 o 
  12   8   5       25.01       25.60      6.02 o 
  13   8   5       13.46       19.58      6.16 o 
  14   8   5        0.07       -2.27      4.77 o 
  -8   9   5       22.44       28.31      7.54 o 
  -7   9   5       12.81       12.51      2.72 o 
  -6   9   5       34.60       20.54      3.71 o 
  -5   9   5       23.34       25.34      3.58 o 
  -4   9   5      155.32      175.28      6.49 o 
  -3   9   5      102.24       65.72      4.28 o 
  -1   9   5       17.81       16.59      2.41 o 
   0   9   5        2.10        1.71      3.81 o 
   1   9   5        2.41        2.49      1.02 o 
   2   9   5        2.02        5.03      1.44 o 
   3   9   5      282.13      272.68      6.14 o 
   4   9   5      174.42      162.03      4.86 o 
   5   9   5        4.11        2.31      3.60 o 
   6   9   5       55.72       44.17      3.43 o 
   7   9   5       22.16       30.79      2.79 o 
   8   9   5       97.19       90.54      4.36 o 
   9   9   5        5.89        9.95      6.24 o 
  10   9   5       88.29       73.63      7.71 o 
  11   9   5        2.73        1.32      4.09 o 
  12   9   5        0.28        1.12      4.43 o 
  13   9   5        0.14        4.36      5.07 o 
  14   9   5        4.61        2.30      5.24 o 
  -8  10   5       19.16       22.15      7.68 o 
  -7  10   5        5.06        6.34      2.66 o 
  -6  10   5        0.00       -1.69      2.79 o 
  -5  10   5       41.63       36.83      9.78 o 
  -4  10   5       50.96       41.37      4.05 o 
  -3  10   5       19.46       23.68      5.60 o 
  -2  10   5        2.50       -2.24      3.42 o 
  -1  10   5       38.64       60.89      3.81 o 
   0  10   5      286.54      344.68      7.71 o 
   1  10   5      159.84      187.10      3.86 o 
   2  10   5        1.11        1.82      1.41 o 
   3  10   5      234.61      231.48      5.84 o 
   4  10   5        8.93        2.34      1.71 o 
   5  10   5       62.33       70.82      3.73 o 
   6  10   5      184.90      171.11      5.54 o 
   7  10   5       20.84       15.22      2.44 o 
   8  10   5       72.60       85.04      4.44 o 
   9  10   5        4.47        3.65      5.24 o 
  10  10   5       29.65       39.78      6.46 o 
  11  10   5      121.08      108.24      9.34 o 
  12  10   5        1.80       -3.65      3.55 o 
  13  10   5        0.38        2.50      4.57 o 
  -7  11   5        0.18       -2.11      2.64 o 
  -6  11   5        8.95        2.37      2.27 o 
  -5  11   5       41.01       41.33      4.46 o 
  -4  11   5        3.30        1.25      2.68 o 
  -3  11   5      214.45      176.01      6.69 o 
  -2  11   5       29.19       23.91      3.33 o 
  -1  11   5       93.65      101.01      4.92 o 
   0  11   5      349.97      436.12     11.64 o 
   1  11   5      175.18      226.79      9.54 o 
   2  11   5       44.83       48.38      2.97 o 
   3  11   5        2.78        4.85      1.75 o 
   4  11   5      196.92      203.01      5.88 o 
   5  11   5       39.00       54.39      3.58 o 
   6  11   5        0.86       -0.32      1.75 o 
   7  11   5       57.90       50.31      3.64 o 
   8  11   5      115.87      114.56      5.35 o 
   9  11   5      200.08      215.36     11.60 o 
  10  11   5      629.45      602.09     19.92 o 
  11  11   5       78.82       65.85      7.81 o 
  12  11   5        2.02        7.00      4.94 o 
  13  11   5        0.31        1.39      4.97 o 
  -6  12   5        0.22        3.51      4.09 o 
  -5  12   5       16.29       17.18      3.87 o 
  -4  12   5       35.52       34.35      5.99 o 
  -3  12   5       13.20       13.53      3.22 o 
  -2  12   5      101.26       98.44      5.34 o 
  -1  12   5      157.35      167.04      6.20 o 
   0  12   5      221.86      202.60      9.51 o 
   1  12   5       53.09       64.50      6.06 o 
   2  12   5       12.91       12.75      3.92 o 
   3  12   5       94.99       93.91      4.24 o 
   4  12   5       78.82       56.36      5.21 o 
   5  12   5      280.24      326.51      7.90 o 
   6  12   5       31.03       25.01      5.23 o 
   7  12   5       22.08       31.60      4.01 o 
   8  12   5       13.24        4.61      5.28 o 
   9  12   5       21.45       24.79      5.31 o 
  10  12   5       26.72       31.46      6.22 o 
  11  12   5        0.49       -5.48      3.79 o 
  12  12   5        0.05       -2.03      4.09 o 
  13  12   5        1.34        0.95      5.04 o 
  -6  13   5       11.22       13.37      3.30 o 
  -5  13   5       25.27       29.90      5.21 o 
  -4  13   5       26.17       26.48      4.31 o 
  -3  13   5       72.86       78.13      5.46 o 
  -2  13   5        0.15       -1.57      2.58 o 
  -1  13   5      202.80      192.46     10.28 o 
   0  13   5       41.45       23.00      4.84 o 
   1  13   5       49.44       49.21      5.78 o 
   2  13   5      126.52      114.33      7.58 o 
   3  13   5        7.17        3.47      2.02 o 
   4  13   5       16.96       18.52      2.93 o 
   5  13   5      311.85      298.95      7.84 o 
   6  13   5        4.59        4.50      2.38 o 
   7  13   5        1.08        0.27      2.19 o 
   8  13   5      262.83      253.82     10.74 o 
   9  13   5       20.00       29.73      5.82 o 
  10  13   5       61.72       69.10      8.15 o 
  11  13   5       16.41       18.84      5.89 o 
  12  13   5        2.35       -3.75      4.13 o 
  13  13   5        0.20        2.33      5.18 o 
  -5  14   5        2.74        4.14      8.83 o 
  -4  14   5        4.62       -2.54      9.89 o 
  -3  14   5        9.76        4.86      3.18 o 
  -2  14   5        4.24        0.68      4.33 o 
  -1  14   5       56.43       76.61      7.61 o 
   0  14   5      422.61      463.36     15.73 o 
   1  14   5       62.01       57.33      6.33 o 
   2  14   5      521.83      543.30     16.74 o 
   3  14   5      145.45      144.53      9.10 o 
   4  14   5      203.22      216.99      6.90 o 
   5  14   5        1.09        2.33      2.42 o 
   6  14   5       72.95       85.41      5.00 o 
   7  14   5      128.11      145.91      6.29 o 
   8  14   5        0.03        4.16      2.75 o 
   9  14   5        2.51        2.84      3.99 o 
  10  14   5       12.00       15.05      5.28 o 
  11  14   5        3.08       -1.22      4.26 o 
  12  14   5        0.17       -3.52      4.19 o 
  -4  15   5        0.02       -3.01      4.26 o 
  -3  15   5        0.18        0.98      4.23 o 
  -2  15   5        1.37       -2.30      3.62 o 
  -1  15   5        7.89        8.69      5.14 o 
   0  15   5        8.64        2.13      4.09 o 
   1  15   5        0.34        4.40      4.36 o 
   2  15   5      239.14      235.28     11.16 o 
   3  15   5        2.87        0.20      4.16 o 
   4  15   5       56.59       52.02      6.22 o 
   5  15   5      220.48      229.04      7.48 o 
   6  15   5      134.73      138.13      6.37 o 
   7  15   5        3.65        5.70      3.26 o 
   8  15   5      174.69      186.84     11.13 o 
   9  15   5       36.33       35.89      6.39 o 
  10  15   5       12.37       13.53      5.38 o 
  11  15   5       22.54       22.59      6.46 o 
  12  15   5        0.39       -4.60      4.67 o 
  -3  16   5        8.42       22.15      6.32 o 
  -2  16   5       30.90       30.85      6.56 o 
  -1  16   5       12.43        7.41      5.28 o 
   0  16   5      339.77      330.09     14.41 o 
   1  16   5       21.14       29.53      6.29 o 
   2  16   5      137.46      113.07      8.59 o 
   3  16   5       29.56       29.93      5.51 o 
   4  16   5        0.68       -2.37      3.38 o 
   5  16   5       41.87       27.23      5.75 o 
   6  16   5        0.30       -3.56      2.40 o 
   7  16   5       31.61       26.89      3.86 o 
   8  16   5        1.80        3.35      4.26 o 
   9  16   5        0.23       -1.45      4.03 o 
  10  16   5        3.97        3.75      4.50 o 
  11  16   5        0.76        2.91      5.14 o 
  -2  17   5       24.93       28.31      6.93 o 
  -1  17   5       18.25       12.89      5.75 o 
   0  17   5        1.84        3.11      5.28 o 
   1  17   5       27.61       30.54      6.22 o 
   2  17   5        0.11       -0.61      4.09 o 
   3  17   5       19.68       21.34      5.45 o 
   4  17   5        1.01       -0.34      4.16 o 
   5  17   5        0.20        1.69      4.53 o 
   6  17   5       96.42      102.08      8.52 o 
   7  17   5        0.01        1.80      2.69 o 
   8  17   5        0.06        0.27      3.86 o 
   9  17   5        0.28        1.62      4.13 o 
  10  17   5       17.83       24.01      6.49 o 
   0  18   5      101.54      136.72     10.79 o 
   1  18   5        0.38       -7.15      4.77 o 
   2  18   5       20.29       16.54      5.92 o 
   3  18   5        6.98        1.08      4.26 o 
   4  18   5        1.55       -1.39      3.99 o 
   5  18   5       10.32       13.63      5.14 o 
   6  18   5       94.57      101.47      8.83 o 
   7  18   5        3.03        1.66      4.40 o 
   8  18   5        3.84        6.19      4.36 o 
   9  18   5        0.07       -2.10      4.13 o 
   2  19   5       15.53       11.74      5.85 o 
   3  19   5        0.10        1.29      4.50 o 
   4  19   5        7.68        8.46      4.87 o 
   5  19   5       12.79        3.79      4.87 o 
   6  19   5        7.67        0.64      4.70 o 
  -4 -17   6       67.45       87.06      9.71 o 
  -3 -17   6       26.42       29.70      7.41 o 
  -2 -17   6      139.59      172.37     12.48 o 
  -1 -17   6        1.98       -0.71      5.72 o 
   0 -17   6        6.35       -3.65      5.51 o 
  -6 -16   6       25.28       41.43      7.51 o 
  -5 -16   6       34.24       28.82      7.10 o 
  -4 -16   6       47.25       45.05      7.68 o 
  -3 -16   6       25.45       28.92      6.97 o 
  -2 -16   6       59.55       67.61      8.73 o 
  -1 -16   6        6.16        7.14      3.84 o 
   0 -16   6       11.35       10.96      5.65 o 
   1 -16   6        0.62        1.45      5.07 o 
   2 -16   6        2.06       -7.41      5.14 o 
  -7 -15   6        0.31        0.64      5.24 o 
  -6 -15   6        6.02        5.95      5.58 o 
  -5 -15   6       17.30       12.72      5.72 o 
  -4 -15   6        0.13       -0.51      4.97 o 
  -3 -15   6       22.54       21.14      5.99 o 
  -2 -15   6       11.04       10.01      5.61 o 
  -1 -15   6        0.78        6.03      3.46 o 
   0 -15   6       14.13       -1.15      4.30 o 
   1 -15   6        3.83        2.71      4.94 o 
   2 -15   6       16.90       10.25      5.38 o 
   3 -15   6        0.76        5.82      5.45 o 
   4 -15   6        0.13        5.14      6.02 o 
  -8 -14   6        3.20        2.30      5.14 o 
  -7 -14   6       36.02       36.29      6.90 o 
  -6 -14   6        0.80       -0.03      4.94 o 
  -5 -14   6       20.67       19.35      5.85 o 
  -4 -14   6       26.73       21.38      6.05 o 
  -3 -14   6       13.42        8.90      5.04 o 
  -2 -14   6       39.62       30.10      6.49 o 
  -1 -14   6        9.30        3.51      3.16 o 
   0 -14   6       38.55       27.63      5.75 o 
   1 -14   6        1.16       -5.94      3.96 o 
   2 -14   6       21.68       25.47      6.22 o 
   3 -14   6       27.39       27.94      6.80 o 
   4 -14   6        3.71       -0.78      4.77 o 
   5 -14   6       56.20       30.51      7.51 o 
  -9 -13   6        0.88        1.58      3.36 o 
  -8 -13   6        1.32        2.77      5.51 o 
  -7 -13   6        2.90        0.91      4.74 o 
  -6 -13   6       10.11        1.42      4.80 o 
  -5 -13   6      145.76      142.09     10.01 o 
  -4 -13   6      103.17       93.86      8.69 o 
  -3 -13   6      146.58      149.87      9.95 o 
  -2 -13   6       42.06       55.09      4.59 o 
  -1 -13   6      138.33      159.34      9.81 o 
   0 -13   6       32.90       39.54      5.82 o 
   1 -13   6       23.55       24.49      5.45 o 
   2 -13   6       52.06       44.92      6.63 o 
   3 -13   6       93.07       74.78      8.19 o 
   4 -13   6       54.64       39.27      7.04 o 
   5 -13   6        8.29        8.12      5.85 o 
   6 -13   6       14.15       23.61      6.56 o 
  -9 -12   6       13.24        9.30      5.41 o 
  -8 -12   6       15.97        6.43      5.14 o 
  -7 -12   6       31.78       30.78      6.43 o 
  -6 -12   6        9.03       11.33      5.18 o 
  -5 -12   6      103.43       96.60      8.63 o 
  -4 -12   6       65.31       80.57      7.48 o 
  -3 -12   6        9.61        3.55      4.90 o 
  -2 -12   6       31.06       23.73      5.28 o 
  -1 -12   6      193.58      235.88      8.00 o 
   0 -12   6      123.51       93.76      7.81 o 
   1 -12   6      101.62       85.00      7.61 o 
   2 -12   6        2.83       -4.77      3.18 o 
   3 -12   6       12.52       18.13      5.31 o 
   4 -12   6       22.79       39.00      6.46 o 
   5 -12   6        1.11       -0.88      4.26 o 
   6 -12   6        7.60       -4.77      4.60 o 
   7 -12   6        0.66       -0.61      5.61 o 
 -10 -11   6        2.14        9.17      4.13 o 
  -9 -11   6        2.17        4.06      4.97 o 
  -8 -11   6        0.55       -1.62      4.50 o 
  -7 -11   6       20.93       25.44      5.85 o 
  -6 -11   6       57.45       51.55      6.83 o 
  -5 -11   6       34.82       27.67      5.65 o 
  -4 -11   6      130.11      120.99      8.93 o 
  -3 -11   6       23.03       16.47      5.48 o 
  -2 -11   6       82.37      102.51      6.97 o 
  -1 -11   6        7.05        2.29      5.46 o 
   0 -11   6        0.96       -3.72      3.35 o 
   1 -11   6        2.48        2.50      3.48 o 
   2 -11   6       24.27       30.54      5.34 o 
   3 -11   6       19.28       15.19      4.97 o 
   4 -11   6       58.65       82.09      7.85 o 
   5 -11   6       10.79        9.00      5.21 o 
   6 -11   6       29.84       23.61      6.46 o 
   7 -11   6        0.57        9.47      5.85 o 
   8 -11   6       87.32      103.13     10.28 o 
 -10 -10   6        2.18        2.04      3.86 o 
  -9 -10   6        1.55        1.05      5.07 o 
  -8 -10   6        2.27       -3.21      4.09 o 
  -7 -10   6        5.51        1.29      4.33 o 
  -6 -10   6       50.44       53.30      6.87 o 
  -5 -10   6      107.89      121.09      8.76 o 
  -4 -10   6        0.11       -1.93      3.86 o 
  -3 -10   6       18.41       10.99      4.40 o 
  -2 -10   6        1.75        3.82      2.34 o 
  -1 -10   6       62.54       62.80      4.22 o 
   0 -10   6       46.98       55.88      5.38 o 
   1 -10   6      424.23      461.33     13.97 o 
   2 -10   6      313.37      384.82     13.02 o 
   3 -10   6      196.11      215.53     10.49 o 
   4 -10   6       39.04       38.73      5.72 o 
   5 -10   6      104.23       95.35      8.52 o 
   6 -10   6        8.53        9.81      5.45 o 
   7 -10   6        4.97        3.04      5.48 o 
   8 -10   6        0.92       15.53      6.19 o 
   9 -10   6       15.23        6.80      6.39 o 
 -10  -9   6        0.36        3.84      3.58 o 
  -9  -9   6        2.15        0.51      4.70 o 
  -8  -9   6        8.65        5.92      4.74 o 
  -7  -9   6       16.46       37.95      5.99 o 
  -6  -9   6       21.26       30.91      5.65 o 
  -5  -9   6       93.73      111.15      8.29 o 
  -4  -9   6        1.70        3.35      3.79 o 
  -3  -9   6       11.02        5.65      3.72 o 
  -2  -9   6       28.69       19.46      2.71 o 
  -1  -9   6      254.01      288.60      8.69 o 
   0  -9   6        1.70        5.31      3.11 o 
   1  -9   6      107.97      105.56      6.90 o 
   2  -9   6        2.54       -1.76      2.81 o 
   3  -9   6       93.37       85.30      7.31 o 
   4  -9   6        8.30        2.98      3.86 o 
   5  -9   6        0.06        2.30      3.75 o 
   6  -9   6      119.36      122.20      8.96 o 
   7  -9   6      354.74      326.26     14.71 o 
   8  -9   6       69.37       77.39      8.93 o 
   9  -9   6        3.19        3.01      5.95 o 
  10  -9   6        1.65        5.14      6.49 o 
 -10  -8   6        2.76       11.54      3.85 o 
  -9  -8   6        1.29        1.62      4.84 o 
  -8  -8   6       16.34        7.00      4.74 o 
  -7  -8   6       17.24       27.13      5.45 o 
  -6  -8   6       69.50       74.58      7.14 o 
  -5  -8   6      181.62      215.36     10.28 o 
  -4  -8   6       29.41       44.28      5.38 o 
  -3  -8   6        8.70        1.17      1.83 o 
  -2  -8   6       54.01       50.63      6.58 o 
  -1  -8   6       46.06       44.69      3.14 o 
   0  -8   6      719.85      777.99     16.85 o 
   1  -8   6      135.38      134.62      7.14 o 
   2  -8   6        0.32        0.10      2.74 o 
   3  -8   6      392.94      467.52     13.90 o 
   4  -8   6      200.41      190.84      9.37 o 
   5  -8   6        0.62       -0.85      3.59 o 
   6  -8   6        1.98        3.92      4.06 o 
   7  -8   6        3.43        2.10      4.87 o 
   8  -8   6       19.89       10.05      5.95 o 
   9  -8   6       11.46       15.56      6.39 o 
  10  -8   6       20.21       11.94      6.26 o 
 -11  -7   6        2.74        1.82      3.65 o 
 -10  -7   6        0.05       -0.78      3.19 o 
  -9  -7   6        1.94       10.62      5.24 o 
  -8  -7   6        3.71        6.49      4.67 o 
  -7  -7   6       25.37       17.86      4.97 o 
  -6  -7   6       29.53       32.20      5.11 o 
  -5  -7   6        8.72        5.38      3.59 o 
  -4  -7   6       10.23       21.78      4.33 o 
  -3  -7   6      390.52      440.37      7.80 o 
  -2  -7   6       15.16       20.89      2.31 o 
  -1  -7   6      167.35      224.39     10.57 o 
   0  -7   6      186.33      238.25      8.22 o 
   1  -7   6      309.29      328.09     10.28 o 
   2  -7   6      125.50      172.57      7.78 o 
   3  -7   6      174.06      215.15      9.34 o 
   4  -7   6      214.89      210.32      9.37 o 
   5  -7   6       20.14       25.91      4.67 o 
   6  -7   6        0.19       -5.18      3.45 o 
   7  -7   6        3.61        4.77      4.50 o 
   8  -7   6        0.64       -2.06      3.96 o 
   9  -7   6       12.65       20.53      5.92 o 
  10  -7   6        4.50        7.48      5.92 o 
  11  -7   6        0.81       -2.81      5.41 o 
 -11  -6   6        5.40        0.67      3.43 o 
 -10  -6   6       42.55       55.82      5.45 o 
  -9  -6   6        0.01        2.10      5.11 o 
  -8  -6   6       61.35       78.81      7.88 o 
  -7  -6   6        8.92       22.26      5.28 o 
  -6  -6   6        1.10       -0.47      3.38 o 
  -5  -6   6        5.84       13.80      3.92 o 
  -4  -6   6       44.83       27.06      4.50 o 
  -3  -6   6       31.96       29.79      2.21 o 
  -2  -6   6        0.08        1.59      1.58 o 
  -1  -6   6      286.07      335.85      6.80 o 
   0  -6   6     1337.39     1336.22     17.06 o 
   1  -6   6      566.57      624.89     14.27 o 
   2  -6   6      524.09      592.21     14.48 o 
   3  -6   6       81.51       91.97      6.09 o 
   4  -6   6      225.27      276.27     10.32 o 
   5  -6   6      675.48      641.09     16.91 o 
   6  -6   6        1.29        2.03      3.75 o 
   7  -6   6       24.89       17.05      5.07 o 
   8  -6   6      193.50      205.75     10.79 o 
   9  -6   6        7.10       -3.62      4.63 o 
  10  -6   6        0.03       -0.61      5.01 o 
  11  -6   6        2.47        4.30      5.89 o 
 -11  -5   6       16.99       20.63      4.53 o 
 -10  -5   6        0.70        2.53      3.18 o 
  -9  -5   6       22.88       22.06      4.17 o 
  -8  -5   6        0.00        0.64      4.63 o 
  -7  -5   6        8.03        4.03      4.23 o 
  -6  -5   6        5.97       -0.95      3.55 o 
  -5  -5   6       74.73       78.37      6.06 o 
  -4  -5   6       44.64       50.60      4.94 o 
  -3  -5   6       56.59       72.19      2.83 o 
  -2  -5   6      175.74      149.91      5.84 o 
  -1  -5   6      560.68      727.69     10.56 o 
   0  -5   6      178.16      158.94      4.58 o 
   1  -5   6      353.77      339.56      9.51 o 
   2  -5   6     2222.13     2225.99     35.21 o 
   3  -5   6      844.63      945.23     19.35 o 
   4  -5   6      492.29      539.00     14.17 o 
   5  -5   6       20.56       11.03      3.72 o 
   6  -5   6      621.21      558.59     15.80 o 
   7  -5   6      252.08      272.92     11.70 o 
   8  -5   6      164.62      174.94     10.28 o 
   9  -5   6       74.98       81.55      8.15 o 
  10  -5   6        0.08        3.45      5.18 o 
  11  -5   6       29.03       13.87      6.22 o 
  12  -5   6        5.84       14.38      6.97 o 
 -11  -4   6       11.77       13.29      6.32 o 
 -10  -4   6        0.36       -0.74      3.05 o 
  -9  -4   6       19.07       13.76      3.72 o 
  -8  -4   6        0.08       -1.86      4.23 o 
  -7  -4   6        2.58        0.91      3.96 o 
  -6  -4   6       74.66       88.72      7.14 o 
  -5  -4   6       50.99       64.10      5.51 o 
  -4  -4   6       61.50       51.68      5.01 o 
  -3  -4   6      226.79      254.51      4.84 o 
  -2  -4   6      588.87      582.67      8.42 o 
  -1  -4   6       10.00        3.18      1.35 o 
   0  -4   6     1052.14     1338.65     16.26 o 
   1  -4   6       48.44       38.80      3.48 o 
   2  -4   6       90.49      114.73      5.82 o 
   3  -4   6       29.07       20.23      3.15 o 
   4  -4   6      398.04      490.83     13.06 o 
   5  -4   6        2.29        0.78      2.54 o 
   6  -4   6        4.28       11.30      3.55 o 
   7  -4   6      281.95      326.64     12.21 o 
   8  -4   6      149.65      147.10      9.27 o 
   9  -4   6       57.09       57.47      6.97 o 
  10  -4   6        4.78        1.79      4.60 o 
  11  -4   6        0.25       -6.06      4.09 o 
  12  -4   6       29.70       27.06      7.07 o 
 -11  -3   6        1.55        4.53      6.02 o 
 -10  -3   6        8.44        5.36      3.46 o 
  -9  -3   6       48.87       46.25     10.16 o 
  -8  -3   6       44.91       28.07      5.51 o 
  -7  -3   6       49.63       28.21      5.48 o 
  -6  -3   6        6.87        8.25      3.75 o 
  -5  -3   6        0.33       -0.07      2.77 o 
  -4  -3   6       19.05        8.25      2.87 o 
  -3  -3   6      597.87      628.61      8.33 o 
  -2  -3   6        0.98        1.57      1.06 o 
  -1  -3   6     1009.86     1028.58     12.67 o 
   0  -3   6      849.21      960.07     12.27 o 
   1  -3   6     1968.12     2110.20     23.16 o 
   2  -3   6      342.93      329.95      8.96 o 
   3  -3   6      340.03      287.64      8.90 o 
   4  -3   6      375.67      313.21      9.88 o 
   5  -3   6      191.41      275.26      9.78 o 
   6  -3   6      108.95      111.52      7.00 o 
   7  -3   6      464.75      449.66     13.53 o 
   8  -3   6      218.62      195.64      9.74 o 
   9  -3   6       18.66       14.10      4.77 o 
  10  -3   6        3.99        8.59      4.77 o 
  11  -3   6        0.24       -2.40      4.50 o 
  12  -3   6       13.47        9.03      5.68 o 
 -11  -2   6        3.87        2.47      5.89 o 
 -10  -2   6       33.92       48.84      8.15 o 
  -9  -2   6        1.11        1.17      3.11 o 
  -8  -2   6       10.48       11.06      4.97 o 
  -7  -2   6       23.72       14.68      4.43 o 
  -6  -2   6        0.60        1.76      3.35 o 
  -5  -2   6        4.10        0.71      2.60 o 
  -4  -2   6       42.38       48.03      4.70 o 
  -3  -2   6       50.31       45.22      2.05 o 
  -2  -2   6      190.91      254.80      4.64 o 
  -1  -2   6      135.68      143.51      3.53 o 
   0  -2   6       89.43       80.10      2.87 o 
   1  -2   6      395.02      327.71      5.90 o 
   2  -2   6       48.35       28.75      2.94 o 
   3  -2   6     1359.69     1351.12     23.04 o 
   4  -2   6       31.98       48.81      4.09 o 
   5  -2   6       51.80       65.79      5.01 o 
   6  -2   6      248.32      252.12      9.23 o 
   7  -2   6        0.17        1.01      2.84 o 
   8  -2   6      195.10      218.43      9.47 o 
   9  -2   6      144.94      170.40      9.27 o 
  10  -2   6       84.76       78.09      6.36 o 
  11  -2   6        7.82        6.79      3.40 o 
  12  -2   6        0.00        0.03      3.34 o 
  13  -2   6        1.64       -7.98      5.62 o 
 -11  -1   6       16.90       18.87      7.34 o 
 -10  -1   6        4.62        6.09      6.02 o 
  -9  -1   6        1.66        2.33      5.07 o 
  -8  -1   6       12.28       17.52      3.44 o 
  -7  -1   6        0.52        0.81      3.86 o 
  -6  -1   6       77.44       57.23      5.99 o 
  -5  -1   6       13.18       10.42      3.65 o 
  -4  -1   6        1.36        0.89      1.07 o 
  -1  -1   6       39.32       60.21      2.35 o 
   0  -1   6       35.51       37.46      2.01 o 
   1  -1   6      663.28      671.20      9.06 o 
   2  -1   6        7.48       19.62      2.33 o 
   3  -1   6      392.07      439.41     10.25 o 
   4  -1   6       28.58       22.09      2.87 o 
   5  -1   6      115.68      114.09      5.78 o 
   6  -1   6      506.88      586.05     14.14 o 
   7  -1   6      122.82      132.43      4.73 o 
   8  -1   6        1.09        3.08      2.13 o 
   9  -1   6        0.30       -2.23      1.88 o 
  10  -1   6      173.85      185.80      5.44 o 
  11  -1   6        0.01       -1.24      2.19 o 
  12  -1   6        0.00       -2.81      4.36 o 
 -11   0   6        5.07        7.24      6.36 o 
 -10   0   6        1.56        1.18      5.89 o 
  -9   0   6      100.51      105.73      9.81 o 
  -8   0   6       61.05       56.86      7.21 o 
  -7   0   6       53.85       62.27      6.90 o 
  -6   0   6       14.19        2.77      3.59 o 
  -5   0   6       24.85       23.61      4.13 o 
  -4   0   6        0.06        0.16      1.06 o 
  -3   0   6      214.60      169.91      4.01 o 
  -2   0   6      463.59      356.04     13.85 o 
  -1   0   6      168.42      121.98      3.15 o 
   0   0   6     2646.98     2710.00     27.56 o 
   1   0   6      183.64      219.43      4.31 o 
   2   0   6      330.88      317.37      5.39 o 
   3   0   6       31.45       38.53      3.35 o 
   4   0   6       24.10       21.65      2.84 o 
   5   0   6      237.84      250.23      7.95 o 
   6   0   6       97.19      124.59      4.23 o 
   7   0   6      222.70      212.52      9.34 o 
   8   0   6       48.72       64.31      4.13 o 
   9   0   6      108.51      108.19      5.49 o 
  10   0   6        0.12        0.99      2.04 o 
  11   0   6       42.34       49.02      3.53 o 
  12   0   6        0.73       -4.30      4.50 o 
 -10   1   6       10.55       14.31      6.29 o 
  -9   1   6       53.04       74.38      8.80 o 
  -8   1   6        6.46       18.91      5.82 o 
  -7   1   6        7.20       14.21      5.04 o 
  -6   1   6        0.63        3.96      3.52 o 
  -5   1   6        0.43       10.82      3.55 o 
  -4   1   6      235.08      263.68      6.61 o 
  -3   1   6      210.34      242.10      5.11 o 
  -2   1   6      211.56      181.31      4.18 o 
  -1   1   6      256.25      259.73      4.89 o 
   0   1   6      538.43      498.79      7.18 o 
   1   1   6     4381.53     4315.13     41.91 o 
   2   1   6      111.63      102.96      2.80 o 
   3   1   6      708.30      710.98     13.36 o 
   4   1   6      674.81      644.30     13.02 o 
   5   1   6      197.26      193.45      4.78 o 
   6   1   6       65.50       79.13      4.18 o 
   7   1   6        2.15        3.01      1.62 o 
   8   1   6       19.63       23.50      2.12 o 
   9   1   6       42.52       60.19      3.20 o 
  10   1   6       42.55       42.00      3.08 o 
  11   1   6       30.65       17.46      2.92 o 
  12   1   6       25.83       24.89      5.28 o 
 -10   2   6        0.00       -2.87      5.34 o 
  -9   2   6       95.93       87.10      9.30 o 
  -8   2   6        3.48       -0.44      4.70 o 
  -7   2   6        4.97       -4.03      3.52 o 
  -6   2   6        0.37        1.49      3.89 o 
  -5   2   6       38.25       35.52      2.58 o 
  -4   2   6      174.57      159.85      5.07 o 
  -3   2   6        0.17        1.02      1.40 o 
  -2   2   6      290.39      322.14      6.01 o 
  -1   2   6      733.47      795.26     10.45 o 
   0   2   6      392.62      422.30      6.54 o 
   1   2   6        1.87        7.30      5.78 o 
   2   2   6     1766.88     1709.78     18.18 o 
   3   2   6      222.27      287.32      4.76 o 
   4   2   6      184.78      155.61      3.96 o 
   5   2   6       51.30       72.14      3.11 o 
   6   2   6       16.06       22.53      2.20 o 
   7   2   6       12.22        6.47      2.40 o 
   8   2   6      170.71      181.17      4.36 o 
   9   2   6       97.07       90.27      3.94 o 
  10   2   6        9.64        3.17      2.72 o 
  11   2   6        1.46       -2.36      2.93 o 
  12   2   6       10.13       15.25      4.74 o 
  13   2   6        0.99       -0.64      4.16 o 
 -10   3   6        1.49        0.34      5.21 o 
  -9   3   6        4.77        4.77      5.01 o 
  -8   3   6        7.77        7.75      5.24 o 
  -7   3   6       37.73       36.87      6.33 o 
  -6   3   6      356.14      304.95     12.45 o 
  -5   3   6      182.71      196.80      5.59 o 
  -4   3   6      190.78      208.33      5.45 o 
  -3   3   6       67.35       68.43      3.19 o 
  -2   3   6      156.80       96.64      3.45 o 
  -1   3   6       28.10       32.24      2.15 o 
   0   3   6     1825.90     2196.88     23.32 o 
   1   3   6     2802.46     2625.56     26.79 o 
   2   3   6      270.63      276.13      4.61 o 
   3   3   6      252.40      253.10      8.52 o 
   4   3   6     2045.07     1796.44     19.93 o 
   5   3   6      295.18      222.60      5.08 o 
   6   3   6      326.24      358.41      8.03 o 
   7   3   6      100.45      128.27      3.28 o 
   8   3   6        1.64       -1.79      1.20 o 
   9   3   6      477.71      403.23      6.85 o 
  10   3   6       38.15       56.74      8.81 o 
  11   3   6       28.87       37.37      3.76 o 
  12   3   6        2.42       -0.51      3.52 o 
  13   3   6       13.25        4.06      4.33 o 
  14   3   6       52.27       38.69      7.00 o 
 -10   4   6        6.88       11.91      6.29 o 
  -9   4   6       15.64       24.32      6.90 o 
  -8   4   6        0.23       -1.49      4.70 o 
  -7   4   6        4.03        9.00      4.70 o 
  -6   4   6       24.98        7.61      4.70 o 
  -5   4   6        0.57        0.47      2.71 o 
  -4   4   6       47.67       41.13      2.95 o 
  -3   4   6        0.02        0.17      1.96 o 
  -2   4   6      331.56      297.68      6.29 o 
  -1   4   6     3459.34     3883.22     50.42 o 
   0   4   6     3747.71     4183.44     41.61 o 
   1   4   6     1504.44     1427.75     30.16 o 
   2   4   6      245.91      252.49      7.10 o 
   3   4   6     2037.48     2120.17     22.64 o 
   4   4   6     1292.59     1252.39     15.04 o 
   5   4   6      702.31      621.22      9.41 o 
   6   4   6        3.97        4.31      1.53 o 
   7   4   6      610.61      604.89      7.57 o 
   8   4   6       29.94       23.63      2.31 o 
   9   4   6      101.42      109.31      7.54 o 
  10   4   6      274.51      250.71      9.62 o 
  11   4   6      109.39      139.96      9.20 o 
  12   4   6        2.30        3.35      3.99 o 
  13   4   6        4.11        1.18      4.23 o 
  14   4   6       18.01       28.41      6.19 o 
  -9   5   6        7.59        0.00      5.89 o 
  -8   5   6        5.61        5.61      5.45 o 
  -7   5   6        1.28       -4.74      4.50 o 
  -6   5   6       25.71       28.24      5.92 o 
  -5   5   6      224.43      229.34      6.76 o 
  -4   5   6       14.61       14.46      2.44 o 
  -3   5   6       20.77       14.92      2.17 o 
  -2   5   6       60.61       96.14      3.85 o 
  -1   5   6       91.73      112.84      4.55 o 
   0   5   6     1912.44     2191.31     24.02 o 
   1   5   6      134.93      223.04     17.11 o 
   2   5   6      815.74      915.35     11.18 o 
   3   5   6     1954.49     1909.07     20.93 o 
   4   5   6     2042.59     2107.90     23.12 o 
   5   5   6      498.25      427.82      7.50 o 
   6   5   6       97.10      115.71      4.00 o 
   7   5   6      192.45      210.78      3.89 o 
   8   5   6       47.14       27.96      2.55 o 
   9   5   6        0.57       -2.66      1.77 o 
  10   5   6      269.70      269.24      7.31 o 
  11   5   6        5.76        7.64      4.46 o 
  12   5   6       19.04       17.96      5.11 o 
  13   5   6        4.62        2.77      4.53 o 
  14   5   6        3.48       11.80      5.31 o 
  -9   6   6        1.34        2.30      5.61 o 
  -8   6   6        0.40       -0.74      4.74 o 
  -7   6   6        8.12        6.87      5.31 o 
  -6   6   6       18.75       15.80      3.19 o 
  -5   6   6        8.92        6.61      2.53 o 
  -4   6   6      695.68      705.74     12.16 o 
  -3   6   6      202.08      194.71      5.74 o 
  -2   6   6      176.98      239.56      7.56 o 
  -1   6   6       90.77       67.03      6.49 o 
   0   6   6      586.01      651.83      9.99 o 
   1   6   6        0.00       -0.03      1.24 o 
   2   6   6       27.42       37.94      1.65 o 
   3   6   6       18.97       32.07      2.09 o 
   4   6   6       97.10       95.24      3.40 o 
   5   6   6     1560.03     1583.24     18.96 o 
   6   6   6      827.08      731.47     11.11 o 
   7   6   6        1.42        1.25      1.39 o 
   8   6   6      339.58      334.66      7.44 o 
   9   6   6        0.31       -3.60      3.87 o 
  10   6   6       72.11       96.37      4.87 o 
  11   6   6      359.14      346.90     14.21 o 
  12   6   6       35.78       35.89      6.29 o 
  13   6   6        8.30       11.74      5.31 o 
  14   6   6        7.81       10.55      5.61 o 
  -9   7   6        1.81       -6.77      5.41 o 
  -8   7   6        2.43        0.20      5.72 o 
  -7   7   6       32.32       28.34      6.66 o 
  -6   7   6        0.08       -0.36      4.01 o 
  -5   7   6        9.23       18.24      3.25 o 
  -4   7   6      265.41      209.11      6.68 o 
  -3   7   6       95.42      135.93      5.23 o 
  -2   7   6       22.45       30.21      2.83 o 
  -1   7   6      465.84      460.81      9.91 o 
   0   7   6      353.49      335.54      6.89 o 
   1   7   6        2.28        1.05      1.31 o 
   2   7   6      286.33      274.63      4.29 o 
   3   7   6      154.28      133.70      3.96 o 
   4   7   6        5.09        7.80      2.33 o 
   5   7   6      268.57      321.32      6.70 o 
   6   7   6       55.37       61.15      4.63 o 
   7   7   6      360.96      320.85      9.12 o 
   8   7   6       24.51       12.12      2.15 o 
   9   7   6       60.92       69.74      3.95 o 
  10   7   6      262.73      247.48      7.03 o 
  11   7   6       94.43       93.76      8.59 o 
  12   7   6       73.23       88.38      8.46 o 
  13   7   6       39.93       50.91      7.37 o 
  14   7   6        2.75       -5.68      4.36 o 
  -8   8   6        5.07        1.45      5.72 o 
  -7   8   6       23.17       18.23      6.49 o 
  -6   8   6      114.71      117.58      5.90 o 
  -5   8   6        8.44       11.52      3.10 o 
  -4   8   6        0.20        0.88      4.79 o 
  -2   8   6      157.53      124.28      6.70 o 
  -1   8   6       45.55       22.09      2.51 o 
   0   8   6       24.14       21.16      2.24 o 
   1   8   6       76.70       61.92      2.25 o 
   2   8   6       11.88       12.16      1.28 o 
   3   8   6       99.23       78.76      3.57 o 
   4   8   6      291.23      304.94      6.59 o 
   5   8   6      648.47      670.26     17.83 o 
   6   8   6       69.98       81.97      7.00 o 
   7   8   6       91.00       81.30      3.88 o 
   8   8   6       26.70       19.52      2.51 o 
   9   8   6        7.84       15.70      2.79 o 
  10   8   6       10.18        3.66      2.71 o 
  11   8   6       21.12       20.87      5.51 o 
  12   8   6        2.67        5.04      4.87 o 
  13   8   6       12.46        3.59      4.50 o 
  14   8   6       11.29       17.15      6.29 o 
  -8   9   6        3.84        0.41      5.61 o 
  -7   9   6       27.70       24.69      6.93 o 
  -6   9   6      105.12      130.04      6.44 o 
  -5   9   6      335.26      377.38     17.96 o 
  -4   9   6       18.88       14.29      3.12 o 
  -3   9   6        2.23       -3.26      2.18 o 
  -2   9   6       62.91       72.35      4.27 o 
  -1   9   6      258.40      273.34      7.00 o 
   0   9   6       56.46       75.85      4.97 o 
   1   9   6       61.43       79.58      3.27 o 
   2   9   6       12.41       16.76      1.45 o 
   3   9   6       69.39       82.98      3.58 o 
   4   9   6      582.79      609.89     10.16 o 
   5   9   6       25.61       34.27      2.75 o 
   6   9   6       15.07       20.36      2.44 o 
   7   9   6        7.88       12.90      2.24 o 
   8   9   6       20.67       19.90      2.67 o 
   9   9   6      107.47       86.75      7.74 o 
  10   9   6       73.80       62.17      7.21 o 
  11   9   6       12.53       10.72      5.01 o 
  12   9   6       55.21       58.99      7.85 o 
  13   9   6       11.56       16.24      5.68 o 
  14   9   6        8.26       10.82      5.61 o 
  -7  10   6        8.33        7.78      6.46 o 
  -6  10   6       17.60       23.72      4.10 o 
  -5  10   6       22.72       24.15      3.84 o 
  -4  10   6        0.48        1.41      2.47 o 
  -3  10   6        1.51        2.83      2.60 o 
  -2  10   6       30.43       44.69      3.73 o 
  -1  10   6       28.43       36.06      3.28 o 
   0  10   6       27.67       30.91      5.99 o 
   1  10   6      247.83      219.61      5.84 o 
   2  10   6       52.60       46.93      2.27 o 
   3  10   6       25.49       29.16      2.96 o 
   4  10   6     1097.61     1078.38     15.14 o 
   5  10   6       76.56       55.57      6.78 o 
   6  10   6      236.71      195.17      5.94 o 
   7  10   6        1.08        1.81      3.33 o 
   8  10   6      131.82      115.59      6.39 o 
   9  10   6      265.96      230.65      7.23 o 
  10  10   6      298.90      304.18     13.73 o 
  11  10   6       19.15       22.73      5.72 o 
  12  10   6        9.61        5.68      4.70 o 
  13  10   6        9.64       15.53      5.92 o 
  -7  11   6        2.36       -8.47      5.65 o 
  -6  11   6        7.20        3.29      3.40 o 
  -5  11   6        0.00       -1.73      2.99 o 
  -4  11   6       36.78       39.05      4.18 o 
  -3  11   6        0.33        1.08      5.55 o 
  -2  11   6      191.23      208.11      7.04 o 
  -1  11   6       59.83       51.08      3.90 o 
   0  11   6       16.65        5.12      2.26 o 
   1  11   6      207.37      227.76      9.23 o 
   2  11   6      281.74      276.66      6.27 o 
   3  11   6       25.16       17.93      3.21 o 
   4  11   6        0.03        6.74      2.06 o 
   5  11   6       25.56       14.22      2.69 o 
   6  11   6       40.86       45.02      3.41 o 
   7  11   6       10.65       13.96      2.63 o 
   8  11   6        3.41        3.16      2.39 o 
   9  11   6      342.16      357.59      9.10 o 
  10  11   6      132.79      114.16      9.51 o 
  11  11   6       25.12       21.00      5.61 o 
  12  11   6        3.20        8.66      4.87 o 
  13  11   6        0.17       -3.65      4.40 o 
  -6  12   6        0.94       -2.39      2.27 o 
  -5  12   6        8.31        6.59      3.58 o 
  -4  12   6      108.34      108.30      7.10 o 
  -3  12   6        1.47       -0.73      2.85 o 
  -2  12   6       20.64       19.89      3.50 o 
  -1  12   6      144.76      138.64      5.91 o 
   0  12   6      123.51      115.21      5.33 o 
   1  12   6      165.71      161.20      8.59 o 
   2  12   6        0.00        2.84      3.25 o 
   3  12   6       28.24       26.70      2.73 o 
   4  12   6       23.01       28.64      3.30 o 
   5  12   6       12.24       11.08      2.54 o 
   6  12   6      107.14      117.49      5.17 o 
   7  12   6        5.79        7.18      2.46 o 
   8  12   6       27.63       29.39      3.87 o 
   9  12   6        1.37        2.70      2.59 o 
  10  12   6       34.47       50.84      7.14 o 
  11  12   6        0.11        2.27      4.09 o 
  12  12   6        3.57        2.00      4.67 o 
  13  12   6        1.15       -2.91      4.33 o 
  -5  13   6        7.66        9.29      3.69 o 
  -4  13   6        4.19        5.55      3.39 o 
  -3  13   6      153.76      173.47     15.00 o 
  -2  13   6        8.99        7.63      3.32 o 
  -1  13   6      203.95      199.24     12.57 o 
   0  13   6       48.98       49.28      4.33 o 
   1  13   6        0.25        2.27      3.59 o 
   2  13   6        1.10       -2.03      3.42 o 
   3  13   6        1.87       -1.32      3.62 o 
   4  13   6       36.17       37.08      3.33 o 
   5  13   6       78.78       72.46      4.38 o 
   6  13   6       59.74       74.16      5.24 o 
   7  13   6      116.94      126.53     15.37 o 
   8  13   6       90.03       80.94      8.79 o 
   9  13   6        5.26        9.93      2.92 o 
  10  13   6      149.84      158.46     10.86 o 
  11  13   6       54.35       56.35      7.78 o 
  12  13   6       19.89        8.52      5.48 o 
  13  13   6        1.84       -0.37      4.67 o 
  -4  14   6       17.06       22.92      4.36 o 
  -3  14   6       44.74       35.04      4.49 o 
  -2  14   6       73.26       72.66      5.40 o 
  -1  14   6        2.01        1.69      4.43 o 
   0  14   6      124.30      116.49      8.25 o 
   1  14   6      108.03       91.53      7.75 o 
   2  14   6       40.91       60.21      6.83 o 
   3  14   6        1.76       -2.67      3.52 o 
   4  14   6       29.36       28.34      5.31 o 
   5  14   6      188.53      175.38      6.48 o 
   6  14   6      133.53      117.13      5.65 o 
   7  14   6      119.80      115.66      5.70 o 
   8  14   6        5.36       10.76      3.20 o 
   9  14   6       29.51       34.26      5.99 o 
  10  14   6        0.24        0.47      4.13 o 
  11  14   6        1.12        6.09      4.84 o 
  12  14   6        3.37        5.85      5.11 o 
  -4  15   6       36.79       38.58      6.38 o 
  -3  15   6        1.57       -0.57      3.29 o 
  -2  15   6        2.55        8.19      5.24 o 
  -1  15   6       48.90       67.04      7.75 o 
   0  15   6       16.86       12.24      4.80 o 
   1  15   6      325.11      318.89     13.50 o 
   2  15   6        0.04        2.71      4.30 o 
   3  15   6      150.86      119.84      8.49 o 
   4  15   6        2.19        0.34      4.43 o 
   5  15   6        7.39       11.69      3.02 o 
   6  15   6        5.71        7.42      2.93 o 
   7  15   6       29.25       37.16      5.41 o 
   8  15   6      205.17      207.66      7.76 o 
   9  15   6       73.98       75.66      8.02 o 
  10  15   6        0.00        3.38      4.26 o 
  11  15   6       21.09       10.96      5.41 o 
  12  15   6        0.28       -0.71      4.74 o 
  -3  16   6       26.64       24.69      6.16 o 
  -2  16   6       60.57       55.40      7.24 o 
  -1  16   6        5.16       19.04      6.09 o 
   0  16   6       13.29       21.38      6.05 o 
   1  16   6       36.81       38.63      6.43 o 
   2  16   6       77.63       80.81      8.08 o 
   3  16   6       26.90       23.47      5.38 o 
   4  16   6       68.33       76.78      7.68 o 
   5  16   6        4.99        3.01      4.03 o 
   6  16   6        0.25       -0.61      2.65 o 
   7  16   6       15.08       12.86      3.32 o 
   8  16   6        2.18        8.64      5.24 o 
   9  16   6        6.47       13.46      5.11 o 
  10  16   6       45.20       54.25      7.81 o 
  11  16   6        4.79       -2.98      4.40 o 
  -1  17   6       15.88       23.58      6.56 o 
   0  17   6        6.50        7.24      5.61 o 
   1  17   6       80.51       94.40      8.90 o 
   2  17   6       12.11       18.20      5.95 o 
   3  17   6       44.69       55.77      7.31 o 
   4  17   6       22.54       29.60      6.22 o 
   5  17   6       18.98       10.15      4.74 o 
   6  17   6       47.83       62.30      7.27 o 
   7  17   6        3.16        4.51      3.04 o 
   8  17   6        1.15       -2.87      2.66 o 
   9  17   6        0.62        4.77      4.43 o 
  10  17   6       29.52       46.24      7.64 o 
   0  18   6        5.83        1.39      5.75 o 
   1  18   6        7.31       11.09      6.09 o 
   2  18   6        0.09        1.52      5.07 o 
   3  18   6        2.89        4.19      5.01 o 
   4  18   6        1.26        0.95      4.19 o 
   5  18   6        2.01        0.20      4.26 o 
   6  18   6       32.48       37.71      6.46 o 
   7  18   6        7.82       -2.10      4.57 o 
   8  18   6       13.59       23.20      5.82 o 
   9  18   6        0.70        0.20      4.36 o 
   2  19   6       67.72       57.53      8.05 o 
   3  19   6        0.25       -0.20      5.01 o 
   4  19   6        0.19        0.24      4.53 o 
   5  19   6        3.49        3.86      5.07 o 
   6  19   6        4.09        3.86      5.24 o 
   7  19   6        1.69       -2.57      4.77 o 
  -4 -16   7       18.57       26.31      7.10 o 
  -3 -16   7        4.49       -2.06      5.34 o 
  -2 -16   7        9.46        7.51      6.09 o 
  -1 -16   7       31.80       29.26      7.27 o 
   0 -16   7       42.44       45.49      7.64 o 
   1 -16   7       19.72       15.86      6.43 o 
   2 -16   7        2.49       -0.68      5.72 o 
  -6 -15   7       14.32       10.93      6.22 o 
  -5 -15   7        0.04       -4.36      5.24 o 
  -4 -15   7       10.72        7.88      5.82 o 
  -3 -15   7       20.66       25.50      6.70 o 
  -2 -15   7      133.34      162.22     11.40 o 
  -1 -15   7        9.55       17.72      6.29 o 
   0 -15   7        6.04       10.35      5.38 o 
   1 -15   7       10.84        7.75      5.14 o 
   2 -15   7        0.09        0.44      5.34 o 
   3 -15   7        4.66        5.38      5.82 o 
   4 -15   7        0.06        5.45      6.09 o 
  -7 -14   7       18.02       14.68      6.39 o 
  -6 -14   7        5.18       -6.33      5.07 o 
  -5 -14   7       11.54        9.98      5.68 o 
  -4 -14   7        0.00       -3.25      4.46 o 
  -3 -14   7        6.20        8.35      5.48 o 
  -2 -14   7        1.40       -0.68      4.77 o 
  -1 -14   7      100.80      103.86      6.44 o 
   0 -14   7       93.00       82.19      7.85 o 
   1 -14   7       15.57       20.80      5.51 o 
   2 -14   7       18.93       18.37      6.02 o 
   3 -14   7        3.73       10.38      5.41 o 
   4 -14   7       98.68       87.64      9.17 o 
   5 -14   7       11.13       19.52      7.14 o 
  -8 -13   7        0.27       -1.42      5.18 o 
  -7 -13   7        5.05        2.50      5.38 o 
  -6 -13   7        4.05        4.36      4.90 o 
  -5 -13   7       31.87       39.57      6.80 o 
  -4 -13   7       89.52      101.88      9.07 o 
  -3 -13   7        0.42        4.67      4.63 o 
  -2 -13   7       37.82       39.20      6.77 o 
  -1 -13   7       52.84       48.55      5.34 o 
   0 -13   7       96.29       88.92      8.12 o 
   1 -13   7        6.58        3.21      4.53 o 
   2 -13   7        5.18        5.04      4.60 o 
   3 -13   7       84.99       72.04      8.12 o 
   4 -13   7        5.01       19.04      5.95 o 
   5 -13   7       70.35       85.61      9.57 o 
   6 -13   7        3.77       -0.78      5.24 o 
  -8 -12   7        2.70        0.34      5.01 o 
  -7 -12   7       14.63       27.13      6.29 o 
  -6 -12   7       30.37       31.35      6.60 o 
  -5 -12   7        1.18        0.95      4.53 o 
  -4 -12   7       91.64       98.49      8.76 o 
  -3 -12   7      166.60      140.94      9.78 o 
  -2 -12   7      136.75      180.89     10.82 o 
  -1 -12   7       22.97       21.87      5.73 o 
   0 -12   7        0.48       -0.44      3.82 o 
   1 -12   7       21.15       19.21      5.14 o 
   2 -12   7       18.13       15.09      5.04 o 
   3 -12   7        0.02        4.90      5.01 o 
   4 -12   7       49.70       78.91      8.49 o 
   5 -12   7       13.25       11.67      5.58 o 
   6 -12   7        0.10        2.87      5.89 o 
   7 -12   7        5.42        7.34      6.46 o 
  -9 -11   7        2.61        2.47      5.41 o 
  -8 -11   7       22.03       36.70      6.83 o 
  -7 -11   7       15.20       10.01      5.41 o 
  -6 -11   7        4.63        5.51      4.87 o 
  -5 -11   7       17.02       14.14      5.34 o 
  -4 -11   7      116.33      110.54      9.10 o 
  -3 -11   7      482.48      496.45     16.81 o 
  -2 -11   7      119.66      122.54      9.00 o 
  -1 -11   7       12.62       11.23      3.77 o 
   0 -11   7      140.29      130.66      8.52 o 
   1 -11   7      235.51      242.55     10.96 o 
   2 -11   7       29.08       29.60      5.38 o 
   3 -11   7       44.35       50.16      6.36 o 
   4 -11   7        1.15        0.07      4.33 o 
   5 -11   7      201.79      178.76     11.40 o 
   6 -11   7      160.48      147.00     11.03 o 
   7 -11   7        6.43        0.54      5.72 o 
   8 -11   7       24.91        8.15      5.99 o 
  -9 -10   7        0.72       -3.89      4.97 o 
  -8 -10   7        5.52        1.45      4.70 o 
  -7 -10   7        0.67       -4.13      4.23 o 
  -6 -10   7        6.73       15.15      5.45 o 
  -5 -10   7        0.35       -5.24      4.13 o 
  -4 -10   7        2.70       -6.14      4.09 o 
  -3 -10   7      345.16      390.33     14.34 o 
  -2 -10   7        4.95        7.94      2.70 o 
  -1 -10   7      278.85      350.90      8.78 o 
   0 -10   7        0.04       -2.30      3.28 o 
   1 -10   7        0.86        2.27      3.55 o 
   2 -10   7       21.22       33.18      5.28 o 
   3 -10   7      182.12      182.14     10.11 o 
   4 -10   7       11.08        5.01      4.33 o 
   5 -10   7        3.59        3.38      4.53 o 
   6 -10   7       58.99       53.81      7.78 o 
   7 -10   7        5.29       13.06      6.05 o 
   8 -10   7       10.77        7.68      5.92 o 
   9 -10   7       13.60       25.27      7.54 o 
 -10  -9   7        4.73        6.03      3.56 o 
  -9  -9   7        6.53       -3.31      4.46 o 
  -8  -9   7        0.89       -6.14      4.09 o 
  -7  -9   7       21.05       19.75      5.38 o 
  -6  -9   7       71.87       68.39      7.37 o 
  -5  -9   7      103.38       90.92      8.19 o 
  -4  -9   7       67.07       68.39      6.77 o 
  -3  -9   7        0.00       -4.87      3.25 o 
  -2  -9   7        6.48        8.33      3.52 o 
  -1  -9   7       21.14       17.04      2.82 o 
   0  -9   7       21.12       22.99      3.11 o 
   1  -9   7       10.68        4.13      3.42 o 
   2  -9   7       18.35       20.09      4.46 o 
   3  -9   7      222.13      267.61     11.50 o 
   4  -9   7        2.63        1.42      3.72 o 
   5  -9   7        3.28        7.37      4.40 o 
   6  -9   7        9.19       14.58      5.04 o 
   7  -9   7        0.79        1.15      4.63 o 
   8  -9   7       64.74       60.88      8.52 o 
   9  -9   7      189.14      198.81     13.06 o 
 -10  -8   7        1.68        4.30      4.60 o 
  -9  -8   7        5.77       -1.76      5.14 o 
  -8  -8   7        0.04       -3.79      4.33 o 
  -7  -8   7       16.96        8.66      4.80 o 
  -6  -8   7       11.09        3.01      4.36 o 
  -5  -8   7      153.72      176.22      9.74 o 
  -4  -8   7      118.67      109.42      8.05 o 
  -3  -8   7      309.81      260.88     10.76 o 
  -2  -8   7       18.52       18.95      2.54 o 
  -1  -8   7        5.13        5.50      2.27 o 
   0  -8   7      111.10      134.21      5.20 o 
   1  -8   7       54.29       50.97      5.18 o 
   2  -8   7      244.66      299.34     11.10 o 
   3  -8   7      703.05      792.43     19.55 o 
   4  -8   7      111.40      110.47      8.25 o 
   5  -8   7      172.80      179.64      9.81 o 
   6  -8   7        6.63        2.91      4.60 o 
   7  -8   7       10.74       20.63      5.45 o 
   8  -8   7        4.57        2.94      5.28 o 
   9  -8   7        2.45       -2.47      5.11 o 
  10  -8   7        9.40        6.26      5.99 o 
 -10  -7   7        1.67        5.22      3.58 o 
  -9  -7   7        0.26       -1.93      4.87 o 
  -8  -7   7        0.08        7.58      5.18 o 
  -7  -7   7       35.82       35.11      6.22 o 
  -6  -7   7        1.93       -1.62      3.55 o 
  -5  -7   7       42.44       48.27      6.09 o 
  -4  -7   7        5.35       18.77      4.57 o 
  -3  -7   7      236.92      277.93     11.10 o 
  -2  -7   7       34.72       42.48      3.04 o 
  -1  -7   7        7.30        5.23      1.96 o 
   0  -7   7       79.92       81.47      4.06 o 
   1  -7   7      135.90      170.37      7.78 o 
   2  -7   7      348.41      347.74     11.20 o 
   3  -7   7        1.24        3.96      3.28 o 
   4  -7   7      118.19      147.68      8.25 o 
   5  -7   7      155.03      119.67      7.88 o 
   6  -7   7       37.09       29.93      5.65 o 
   7  -7   7      146.61      189.31     10.49 o 
   8  -7   7       45.40       34.20      6.46 o 
   9  -7   7       47.70       39.07      7.51 o 
  10  -7   7        0.96        2.10      5.68 o 
  11  -7   7        1.62       -4.16      5.85 o 
 -10  -6   7        6.70       12.01      3.82 o 
  -9  -6   7        5.38        6.39      5.48 o 
  -8  -6   7       10.16        5.89      4.57 o 
  -7  -6   7        7.89       17.05      5.18 o 
  -6  -6   7       19.37       12.14      4.46 o 
  -5  -6   7        0.01        0.51      3.35 o 
  -4  -6   7        5.70        2.47      3.52 o 
  -3  -6   7      250.23      296.60     11.16 o 
  -2  -6   7      346.12      333.91     14.48 o 
  -1  -6   7        9.44       17.87      2.27 o 
   0  -6   7      747.79      820.74     15.14 o 
   1  -6   7      321.57      340.33     10.22 o 
   2  -6   7      129.55      151.63      7.41 o 
   3  -6   7       81.80      102.65      6.49 o 
   4  -6   7       49.64       40.39      4.84 o 
   5  -6   7        6.35       18.77      4.13 o 
   6  -6   7       27.60       35.99      5.24 o 
   7  -6   7      197.51      226.05     10.96 o 
   8  -6   7       19.31       16.81      5.38 o 
   9  -6   7        4.37        2.40      5.14 o 
  10  -6   7        7.46        5.41      5.61 o 
  11  -6   7       16.87       19.75      7.04 o 
 -10  -5   7        2.44        1.34      4.62 o 
  -9  -5   7        1.32       -0.51      5.28 o 
  -8  -5   7        5.04        7.00      4.87 o 
  -7  -5   7        0.67       -0.58      3.92 o 
  -6  -5   7       12.24       11.43      4.46 o 
  -5  -5   7       37.18       44.65      5.28 o 
  -4  -5   7       95.28      115.10      7.07 o 
  -3  -5   7      383.76      354.57     11.91 o 
  -2  -5   7       24.46       23.27      2.22 o 
  -1  -5   7      471.46      440.69      7.87 o 
   0  -5   7       26.83       19.03      2.27 o 
   1  -5   7      238.61      291.83      9.07 o 
   2  -5   7       67.74       79.86      5.65 o 
   3  -5   7      976.19     1085.95     21.58 o 
   4  -5   7      290.04      288.35     10.52 o 
   5  -5   7       69.58       92.61      6.70 o 
   6  -5   7       11.11       14.71      4.16 o 
   7  -5   7      133.66      158.50      9.54 o 
   8  -5   7      149.92      125.38      8.90 o 
   9  -5   7        0.11        2.27      4.40 o 
  10  -5   7       25.74       23.68      6.29 o 
  11  -5   7       35.44       34.87      7.10 o 
 -10  -4   7        3.06        7.28      3.64 o 
  -9  -4   7        1.42        5.04      5.14 o 
  -8  -4   7        0.06       -1.93      3.79 o 
  -7  -4   7        7.56        8.52      4.70 o 
  -6  -4   7        0.49       -3.89      3.48 o 
  -5  -4   7       68.59       55.98      5.92 o 
  -4  -4   7      151.35      106.71      7.10 o 
  -3  -4   7       22.79       31.01      5.55 o 
  -2  -4   7      102.55      147.26      4.94 o 
  -1  -4   7        8.88        8.67      1.70 o 
   0  -4   7       39.77       73.58      5.16 o 
   1  -4   7      447.83      537.47      9.07 o 
   2  -4   7       35.94       39.37      3.89 o 
   3  -4   7      170.86      185.12      7.81 o 
   4  -4   7      174.87      120.41      6.66 o 
   5  -4   7       76.24       42.45      4.70 o 
   6  -4   7      137.75      194.99      9.30 o 
   7  -4   7       67.33       53.58      5.78 o 
   8  -4   7      108.27       80.74      7.61 o 
   9  -4   7        8.25        6.83      4.80 o 
  10  -4   7        0.53        3.18      4.80 o 
  11  -4   7        3.27       -0.74      5.11 o 
  12  -4   7        0.85       -6.97      5.38 o 
 -10  -3   7        1.48        1.32      4.94 o 
  -9  -3   7        0.11       -3.91      2.61 o 
  -8  -3   7       51.45       46.10      6.93 o 
  -7  -3   7       14.60        2.87      4.46 o 
  -6  -3   7        1.93        2.94      4.09 o 
  -5  -3   7       15.05       20.56      4.50 o 
  -4  -3   7      186.69      187.72      8.73 o 
  -3  -3   7      179.14      194.20      4.14 o 
  -2  -3   7        0.09        1.25      1.21 o 
  -1  -3   7      360.01      396.21      6.83 o 
   0  -3   7      383.29      467.04     13.16 o 
   1  -3   7      252.50      372.18      7.95 o 
   2  -3   7      107.85      134.82      6.12 o 
   3  -3   7      261.76      285.98      9.20 o 
   4  -3   7        3.81        1.66      2.47 o 
   5  -3   7      255.56      258.38      9.47 o 
   6  -3   7        5.65        6.49      3.21 o 
   7  -3   7       26.99       18.40      4.26 o 
   8  -3   7      174.43      178.08      9.30 o 
   9  -3   7        2.72        3.69      4.53 o 
  10  -3   7        4.31        6.87      5.01 o 
  11  -3   7        2.31       -0.78      4.70 o 
  12  -3   7        3.67        5.28      5.31 o 
 -10  -2   7        0.17       -7.61      5.07 o 
  -9  -2   7       13.41        5.11      5.07 o 
  -8  -2   7        3.08       -0.27      3.99 o 
  -7  -2   7       12.19        3.82      4.46 o 
  -6  -2   7       18.87       10.96      4.23 o 
  -5  -2   7        3.54       -0.58      3.21 o 
  -3  -2   7      623.60      499.51      7.46 o 
  -1  -2   7      489.93      488.27      7.56 o 
   0  -2   7      928.45     1019.74     12.82 o 
   1  -2   7     1612.03     1964.56     21.84 o 
   2  -2   7     3499.62     3857.60     53.89 o 
   3  -2   7      160.62      156.84      6.56 o 
   4  -2   7      253.09      221.14      8.19 o 
   5  -2   7      331.24      299.03      9.78 o 
   6  -2   7      285.02      300.56     10.49 o 
   7  -2   7        0.26       -1.56      2.91 o 
   8  -2   7       12.78       20.53      4.33 o 
   9  -2   7       32.50       43.63      5.95 o 
  10  -2   7       43.36       21.75      5.01 o 
  11  -2   7        9.83       16.51      5.28 o 
  12  -2   7       30.37       24.93      6.05 o 
 -10  -1   7       10.32        2.67      5.61 o 
  -9  -1   7       15.58       28.51      6.76 o 
  -8  -1   7        0.05       -4.23      4.50 o 
  -7  -1   7       54.34       37.10      6.09 o 
  -6  -1   7       37.13       57.57      6.36 o 
  -5  -1   7        8.95       -0.95      3.01 o 
  -4  -1   7      194.28      134.92      7.17 o 
  -3  -1   7      154.06      155.69      3.90 o 
  -2  -1   7     1038.53      896.51     20.94 o 
  -1  -1   7      345.27      357.16     16.44 o 
   0  -1   7      397.21      360.34      6.23 o 
   1  -1   7     1480.45     1550.22     18.99 o 
   2  -1   7     1359.62     1531.76     17.70 o 
   3  -1   7        5.96       -1.18      1.73 o 
   4  -1   7        6.73       13.83      2.81 o 
   5  -1   7        7.49        8.86      2.81 o 
   6  -1   7      106.05      104.04      6.16 o 
   7  -1   7       53.06       47.63      4.90 o 
   8  -1   7        2.38        4.23      3.55 o 
   9  -1   7      107.93       76.85      6.53 o 
  10  -1   7      164.17      142.93      5.90 o 
  11  -1   7        3.17        5.46      3.94 o 
  12  -1   7       50.27       44.38      6.66 o 
 -10   0   7        5.74        7.31      6.05 o 
  -9   0   7       11.53        1.66      5.45 o 
  -8   0   7       36.95       30.14      6.43 o 
  -7   0   7       18.15       23.54      5.38 o 
  -6   0   7       41.43       52.26      6.12 o 
  -5   0   7        0.37       -0.41      3.21 o 
  -3   0   7        2.76       -0.77      1.52 o 
  -2   0   7      340.14      300.21      5.67 o 
  -1   0   7       81.91      105.70      3.25 o 
   0   0   7      275.13      287.46      5.43 o 
   1   0   7        8.08       13.71      1.51 o 
   2   0   7      787.49      791.81     11.23 o 
   3   0   7      324.15      314.97      8.42 o 
   4   0   7      232.14      240.18      7.68 o 
   5   0   7      122.12      132.42      6.09 o 
   6   0   7       94.42       87.00      5.41 o 
   7   0   7       94.63       99.68      4.13 o 
   8   0   7       43.96       40.83      3.23 o 
   9   0   7      178.68      177.11      6.06 o 
  10   0   7        3.27        5.30      2.67 o 
  11   0   7        1.69        1.35      2.76 o 
  12   0   7        0.47        1.22      5.99 o 
 -10   1   7        0.27        3.08      5.99 o 
  -9   1   7       25.34       25.27      6.93 o 
  -8   1   7        0.13       -3.82      4.36 o 
  -7   1   7        5.59        4.57      4.53 o 
  -6   1   7      216.11      168.34      9.84 o 
  -5   1   7      217.80      236.56     10.42 o 
  -4   1   7        0.00        2.56      1.56 o 
  -3   1   7       53.43       51.11      2.81 o 
  -2   1   7       10.07       10.23      1.63 o 
  -1   1   7      702.30      611.80     12.11 o 
   1   1   7      655.96      722.19     12.99 o 
   2   1   7     4133.68     4301.23     42.25 o 
   3   1   7     1399.45     1378.14     15.82 o 
   4   1   7     1347.65     1246.32     21.28 o 
   5   1   7      243.29      239.00      7.92 o 
   6   1   7      329.72      361.17      7.27 o 
   7   1   7       69.71       83.33      3.83 o 
   8   1   7       55.16       34.97      3.28 o 
   9   1   7      253.96      231.91      6.77 o 
  10   1   7        0.78        1.09      3.01 o 
  11   1   7       18.65       15.80      4.84 o 
  12   1   7       15.17       10.25      3.09 o 
 -10   2   7        1.41       -3.01      5.58 o 
  -9   2   7       43.25       33.69      6.97 o 
  -8   2   7       13.80       23.27      6.12 o 
  -7   2   7       58.13       48.40      6.63 o 
  -6   2   7      321.53      310.20     13.06 o 
  -5   2   7       35.59       33.65      5.21 o 
  -4   2   7       10.44        3.18      1.66 o 
  -3   2   7       13.88       23.58      2.11 o 
  -2   2   7        0.67        3.04      1.43 o 
  -1   2   7      541.54      516.75      8.13 o 
   0   2   7      461.07      467.06     11.10 o 
   1   2   7     1646.25     1754.22     19.24 o 
   2   2   7      159.22      127.41      4.33 o 
   3   2   7     1871.18     2257.27     23.64 o 
   4   2   7       28.99       52.86      3.65 o 
   5   2   7       47.28       30.20      5.34 o 
   6   2   7       95.08      120.56      4.17 o 
   7   2   7        0.00        0.92      2.59 o 
   8   2   7        0.00        0.91      1.78 o 
   9   2   7       61.15       44.55      3.52 o 
  10   2   7       39.45       37.69      6.49 o 
  11   2   7      188.95      183.16      6.71 o 
  12   2   7        0.99        4.19      4.19 o 
  13   2   7       19.22       11.91      5.18 o 
 -10   3   7        0.02        0.88      5.78 o 
  -9   3   7        5.57        8.39      6.09 o 
  -8   3   7        0.07       -3.21      4.87 o 
  -7   3   7      111.45      116.25      9.44 o 
  -6   3   7        2.66        6.29      4.87 o 
  -5   3   7      295.18      324.07     12.79 o 
  -4   3   7       17.61       17.99      2.29 o 
  -3   3   7       85.72       89.20      3.63 o 
  -2   3   7      147.89      147.30      4.46 o 
  -1   3   7       35.70       38.51      2.71 o 
   0   3   7       56.94       60.74      2.87 o 
   1   3   7     3689.04     4006.07     39.76 o 
   2   3   7      665.39      715.84     17.37 o 
   3   3   7      927.49     1045.80     13.02 o 
   4   3   7        2.24       -1.12      0.97 o 
   5   3   7       34.88       48.52      2.77 o 
   6   3   7      186.00      252.96      5.88 o 
   7   3   7      171.86      148.51      4.80 o 
   8   3   7       69.09       72.95      4.09 o 
   9   3   7       51.96       57.86      3.77 o 
  10   3   7        4.31        0.12      2.21 o 
  11   3   7       65.47       53.96      4.12 o 
  12   3   7       31.37       20.60      5.31 o 
  13   3   7        7.51        7.07      4.63 o 
  14   3   7       44.54       55.98      7.75 o 
  -9   4   7        5.29        0.64      5.85 o 
  -8   4   7        1.75       -0.07      5.07 o 
  -7   4   7        0.00       -5.51      4.23 o 
  -6   4   7       29.02       32.67      6.29 o 
  -5   4   7      357.06      311.30      7.61 o 
  -4   4   7       32.03       41.73      3.14 o 
  -3   4   7       16.49       16.83      2.25 o 
  -2   4   7       81.42       92.47      8.81 o 
  -1   4   7       40.35       30.65      2.37 o 
   0   4   7      319.12      372.50      6.90 o 
   1   4   7     6303.35     7045.79     67.38 o 
   2   4   7     1080.63     1124.41     13.34 o 
   3   4   7        2.18        1.32      1.86 o 
   4   4   7      134.53      114.85      3.62 o 
   5   4   7      970.41     1122.84     14.48 o 
   6   4   7      112.39      128.24      4.27 o 
   7   4   7        0.70        3.81      1.65 o 
   8   4   7      208.99      159.04      6.00 o 
   9   4   7      155.19      195.60      6.04 o 
  10   4   7      125.60       93.58      8.84 o 
  11   4   7       49.47       45.06      7.86 o 
  12   4   7        2.32        1.52      3.65 o 
  13   4   7       24.15       32.30      6.09 o 
  14   4   7        9.35       25.64      6.12 o 
  -9   5   7        1.96       12.51      6.39 o 
  -8   5   7        6.14       -0.98      4.94 o 
  -7   5   7       11.04       18.70      5.78 o 
  -6   5   7       92.99       95.82      8.63 o 
  -5   5   7      210.86      191.78      6.27 o 
  -4   5   7       30.09       44.41      3.45 o 
  -3   5   7      126.58      121.78      7.30 o 
  -2   5   7       28.03       25.65      2.47 o 
  -1   5   7        2.02        1.90      1.60 o 
   0   5   7      114.81       84.06      3.63 o 
   1   5   7     4379.24     4590.72     45.62 o 
   2   5   7      224.15      192.21      7.76 o 
   3   5   7      589.96      629.90      9.26 o 
   4   5   7      101.16       96.08      4.79 o 
   5   5   7       76.72      109.62      3.89 o 
   6   5   7      139.45      131.75      4.82 o 
   7   5   7       33.21       25.64      2.39 o 
   8   5   7       28.51       26.19      3.50 o 
   9   5   7       16.71       17.77      2.89 o 
  10   5   7      116.71      176.40      8.54 o 
  11   5   7       13.50       26.20      3.40 o 
  12   5   7       38.75       38.56      6.09 o 
  13   5   7        0.00       -0.24      3.99 o 
  14   5   7       51.35       43.70      7.21 o 
  -9   6   7        6.64       -4.90      5.92 o 
  -8   6   7        9.85       15.05      6.53 o 
  -7   6   7        0.14        3.59      5.04 o 
  -6   6   7       45.79       27.63      5.92 o 
  -5   6   7       51.05       52.34      4.06 o 
  -4   6   7        7.83        7.03      2.47 o 
  -3   6   7       10.03       15.43      2.64 o 
  -2   6   7        0.03        0.57      1.81 o 
  -1   6   7      449.89      515.10      9.15 o 
   0   6   7     1933.85     1838.70     21.51 o 
   1   6   7        2.67       -0.02      1.91 o 
   2   6   7      184.70      238.21      4.98 o 
   3   6   7      506.14      500.65      8.15 o 
   4   6   7      753.94      642.36     19.97 o 
   5   6   7      922.63      968.21     13.34 o 
   6   6   7      166.94      185.24      5.11 o 
   7   6   7      222.91      215.50      5.79 o 
   8   6   7      149.55      114.16      6.27 o 
   9   6   7        2.22       -0.88      1.74 o 
  10   6   7      159.03      172.10      9.03 o 
  11   6   7      112.65      141.53      5.93 o 
  12   6   7       58.07       69.88      7.64 o 
  13   6   7       42.44       40.42      6.66 o 
  14   6   7       32.98       22.36      6.32 o 
  -8   7   7       33.90       43.09      7.75 o 
  -7   7   7        8.86        7.58      6.09 o 
  -6   7   7        0.72       -3.89      4.74 o 
  -5   7   7        0.66       -3.33      2.22 o 
  -4   7   7      107.42       88.82      4.82 o 
  -3   7   7       23.26       31.19      3.27 o 
  -2   7   7      493.12      474.00      9.40 o 
  -1   7   7      314.71      317.48      7.17 o 
   0   7   7      250.10      323.51      6.92 o 
   2   7   7      220.50      306.64      7.25 o 
   3   7   7      358.38      451.67      5.82 o 
   4   7   7       21.08       25.45      3.15 o 
   5   7   7       86.47       92.57      3.79 o 
   6   7   7      271.34      288.00      7.09 o 
   7   7   7        2.87        7.90      1.92 o 
   8   7   7       36.96       26.55      2.73 o 
   9   7   7       30.81       32.08      3.74 o 
  10   7   7        8.43       16.68      7.10 o 
  11   7   7      126.60      120.75      9.13 o 
  12   7   7       70.06       61.56      7.44 o 
  13   7   7        8.01        1.08      4.57 o 
  14   7   7        0.10       -0.78      4.46 o 
  -8   8   7       24.95       35.38      8.08 o 
  -7   8   7       21.91       37.00      7.78 o 
  -6   8   7        2.60        7.71      6.02 o 
  -5   8   7        7.98        9.38      3.42 o 
  -4   8   7      210.12      248.01      7.56 o 
  -3   8   7      272.30      252.43     10.18 o 
  -2   8   7       16.66       17.35      2.66 o 
  -1   8   7      333.71      339.17      7.68 o 
   0   8   7       62.51       40.88      2.94 o 
   1   8   7      369.81      308.39      6.64 o 
   2   8   7        1.70        9.15      1.24 o 
   3   8   7       13.35        4.12      1.29 o 
   4   8   7      548.88      530.15      9.12 o 
   5   8   7      632.97      590.80     10.04 o 
   6   8   7      137.95      143.57      5.29 o 
   7   8   7       64.75       78.44      3.92 o 
   8   8   7       78.96      100.44      5.50 o 
   9   8   7      236.61      214.67     13.43 o 
  10   8   7        9.85       10.45      3.97 o 
  11   8   7       44.26       34.84      6.19 o 
  12   8   7        1.93       -0.81      3.89 o 
  13   8   7        3.02        0.41      4.33 o 
  14   8   7        0.90       -0.44      4.87 o 
  -7   9   7       58.24       75.50      9.44 o 
  -6   9   7       80.50       90.43      5.77 o 
  -5   9   7       21.90       17.77      3.53 o 
  -4   9   7       55.47       48.59      4.16 o 
  -3   9   7      183.78      210.16      6.95 o 
  -2   9   7      113.99      146.31      5.71 o 
  -1   9   7        0.74        3.63      1.98 o 
   0   9   7      325.89      332.39      7.53 o 
   1   9   7      320.12      295.30      9.88 o 
   2   9   7       63.78       72.83      2.53 o 
   3   9   7      232.79      277.38      6.28 o 
   4   9   7      252.88      276.18      6.51 o 
   5   9   7      148.83      135.59      4.77 o 
   6   9   7        0.02        0.72      1.62 o 
   7   9   7      179.10      198.82      9.98 o 
   8   9   7        4.42       -1.23      1.82 o 
   9   9   7       50.57       44.70      4.06 o 
  10   9   7        6.90        3.67      6.00 o 
  11   9   7       99.78      101.00      8.86 o 
  12   9   7       73.93       77.25      8.39 o 
  13   9   7        9.61        8.83      5.18 o 
  14   9   7        1.25       -0.07      4.90 o 
  -7  10   7       26.60       29.53      7.81 o 
  -6  10   7       18.39       18.87      4.02 o 
  -5  10   7        3.75        2.32      3.13 o 
  -4  10   7       27.35       17.83      3.46 o 
  -3  10   7       21.85       23.21      5.43 o 
  -2  10   7       83.51       73.24      4.51 o 
  -1  10   7        5.22        0.98      2.07 o 
   0  10   7      115.64      114.62      4.70 o 
   1  10   7       40.86       45.11      3.14 o 
   2  10   7        8.90       10.08      1.47 o 
   3  10   7      196.66      206.53     12.65 o 
   4  10   7        0.49        2.57      3.23 o 
   5  10   7      549.56      520.89      9.82 o 
   6  10   7       43.95       48.91      3.52 o 
   7  10   7       14.16       13.85      2.52 o 
   8  10   7        1.66        5.84      2.32 o 
   9  10   7      129.62      144.07      7.27 o 
  10  10   7        2.38        1.28      2.61 o 
  11  10   7       42.99       36.67      6.39 o 
  12  10   7        5.01        4.53      4.53 o 
  13  10   7       13.32        7.54      5.45 o 
  14  10   7       14.52        7.81      5.78 o 
  -6  11   7       13.35       17.73      4.15 o 
  -5  11   7       21.87       19.95      3.87 o 
  -4  11   7        5.61        9.67      3.31 o 
  -3  11   7      106.42      104.92      5.54 o 
  -2  11   7        3.75       10.38      2.87 o 
  -1  11   7       16.36       24.14      3.19 o 
   0  11   7       74.33       90.60      4.60 o 
   1  11   7      231.22      187.24      5.82 o 
   2  11   7       90.21      101.67      5.84 o 
   3  11   7      221.33      226.57     13.17 o 
   4  11   7        2.47        0.89      2.33 o 
   5  11   7      461.38      464.71      9.49 o 
   6  11   7      114.49       90.15      4.46 o 
   7  11   7       80.17       73.74      4.19 o 
   8  11   7       22.30       22.41      3.15 o 
   9  11   7        0.83        4.76      2.68 o 
  10  11   7      120.39       91.55      5.23 o 
  11  11   7       40.89       31.59      6.36 o 
  12  11   7        9.07       18.30      5.89 o 
  13  11   7        0.24       -3.59      4.36 o 
  -6  12   7        2.86        3.42      3.58 o 
  -5  12   7        2.29       -0.37      3.35 o 
  -4  12   7       37.02       42.57      6.73 o 
  -3  12   7       10.00        9.03      4.45 o 
  -2  12   7       17.24       14.53      3.33 o 
  -1  12   7      152.32      145.84      6.09 o 
   0  12   7      110.68      108.90      5.36 o 
   1  12   7      163.18      179.85     10.11 o 
   2  12   7       44.16       35.51      5.28 o 
   3  12   7       10.01       10.24      6.39 o 
   4  12   7      220.10      230.86      6.52 o 
   5  12   7      316.30      302.30     12.92 o 
   6  12   7      104.04      133.78      5.60 o 
   7  12   7       10.53        4.74      2.46 o 
   8  12   7       32.33       34.81      3.63 o 
   9  12   7       11.31        7.40      2.82 o 
  10  12   7       24.33       46.98      6.77 o 
  11  12   7       54.73       73.60      8.25 o 
  12  12   7        0.30        4.40      5.14 o 
  13  12   7        5.99       11.70      5.82 o 
  -5  13   7        1.37        0.10      3.49 o 
  -4  13   7       10.99       11.74      3.76 o 
  -3  13   7       45.05       53.72      5.11 o 
  -2  13   7      128.52      136.42     11.42 o 
  -1  13   7       22.78       22.88      3.54 o 
   0  13   7       50.74       44.23      4.10 o 
   1  13   7      373.81      350.31     13.09 o 
   2  13   7        0.96        0.98      3.72 o 
   3  13   7        9.06        6.19      4.26 o 
   4  13   7       31.70       37.08      3.42 o 
   5  13   7      112.25      111.85      5.32 o 
   6  13   7       14.32       13.29      2.88 o 
   7  13   7       45.30       38.22      3.82 o 
   8  13   7       10.68        3.64      2.59 o 
   9  13   7        0.24        0.72      2.43 o 
  10  13   7      159.11      160.86     10.79 o 
  11  13   7       76.48       69.88      8.22 o 
  12  13   7        0.60       -1.18      4.40 o 
  13  13   7        1.78        6.93      5.61 o 
  -4  14   7        7.82        7.33      3.71 o 
  -3  14   7       18.66       15.64      4.06 o 
  -2  14   7        7.47        1.76      3.12 o 
  -1  14   7       49.05       51.67      4.78 o 
   0  14   7       65.96       74.38      7.31 o 
   1  14   7       60.14       64.70      6.87 o 
   2  14   7       29.88       23.27      5.18 o 
   3  14   7        3.28        2.13      4.40 o 
   4  14   7      173.40      175.92      9.71 o 
   5  14   7      252.70      276.18     11.18 o 
   6  14   7       11.29       13.75      2.94 o 
   7  14   7      108.68      109.76      9.34 o 
   8  14   7       40.14       36.96      4.05 o 
   9  14   7       21.89       18.02      3.69 o 
  10  14   7       68.67       63.79      7.71 o 
  11  14   7        2.54       -3.15      4.16 o 
  12  14   7        2.82        1.45      4.80 o 
  -3  15   7        4.74        6.07      3.65 o 
  -2  15   7        8.27        3.84      4.62 o 
  -1  15   7       22.15       12.41      4.87 o 
   0  15   7       10.87        8.19      4.67 o 
   1  15   7       15.39       10.49      4.97 o 
   2  15   7      130.44      124.30      9.47 o 
   3  15   7       42.46       50.57      6.87 o 
   4  15   7        6.44       -1.22      4.40 o 
   5  15   7        0.79        5.38      4.33 o 
   6  15   7       12.38        8.67      3.92 o 
   7  15   7        7.30        5.05      2.73 o 
   8  15   7      226.78      244.34     11.26 o 
   9  15   7       43.16       49.96      4.76 o 
  10  15   7        6.07       10.89      4.97 o 
  11  15   7       20.41       30.71      6.83 o 
  12  15   7        3.50       11.77      5.65 o 
  -2  16   7        4.33       -2.64      4.70 o 
  -1  16   7       29.32       20.53      5.75 o 
   0  16   7      260.61      264.57     13.16 o 
   1  16   7       59.72       66.36      7.58 o 
   2  16   7       12.30       16.51      5.55 o 
   3  16   7        2.79       -3.52      4.40 o 
   4  16   7        0.50        7.24      4.19 o 
   5  16   7        3.63        5.65      4.23 o 
   6  16   7       95.52      109.18      8.83 o 
   7  16   7       39.66       38.36      4.23 o 
   8  16   7       27.38       27.76      5.65 o 
   9  16   7        5.61        4.16      4.03 o 
  10  16   7       40.97       49.96      7.54 o 
  11  16   7        9.29        6.97      5.18 o 
  -1  17   7        6.09       -2.40      4.53 o 
   0  17   7        0.21        1.18      4.70 o 
   1  17   7       89.86       87.74      8.63 o 
   2  17   7      214.81      212.08     12.08 o 
   3  17   7      125.90      120.65      9.30 o 
   4  17   7       27.27       28.24      5.82 o 
   5  17   7       35.74       42.52      6.66 o 
   6  17   7        4.20        4.57      4.36 o 
   7  17   7        4.65        5.61      6.60 o 
   8  17   7       14.10       20.44      3.79 o 
   9  17   7        0.07        6.39      4.43 o 
  10  17   7       19.48       29.66      6.53 o 
   1  18   7       10.16        7.54      5.85 o 
   2  18   7       25.66       37.82      7.21 o 
   3  18   7       46.20       41.84      7.07 o 
   4  18   7       55.42       60.61      7.92 o 
   5  18   7        7.21       15.32      5.28 o 
   6  18   7        3.55        5.34      5.04 o 
   7  18   7        5.16       -2.20      4.43 o 
   8  18   7       22.05       25.14      4.13 o 
   9  18   7        1.34       -3.25      3.79 o 
   3  19   7        0.28        2.64      5.24 o 
   4  19   7        8.59       13.77      5.48 o 
   5  19   7        1.12        4.03      5.28 o 
   6  19   7        2.88       -0.27      4.70 o 
   7  19   7        0.30        0.51      4.46 o 
  -3 -16   8        3.07       -4.67      5.38 o 
  -2 -16   8        0.64       -5.41      5.28 o 
  -1 -16   8        0.16        0.44      5.41 o 
   0 -16   8        0.45        7.04      5.99 o 
  -5 -15   8        0.65       -4.63      4.87 o 
  -4 -15   8        0.84       -0.68      5.28 o 
  -3 -15   8       16.39       21.48      6.60 o 
  -2 -15   8       17.97       11.80      6.16 o 
  -1 -15   8        4.16       10.62      6.09 o 
   0 -15   8       50.66       66.04      5.97 o 
   1 -15   8        0.08       -7.00      5.04 o 
   2 -15   8       15.47       13.36      6.53 o 
   3 -15   8        0.00       -6.83      5.34 o 
  -6 -14   8        4.60       -1.52      5.41 o 
  -5 -14   8        8.47        9.88      5.68 o 
  -4 -14   8        0.48       -3.11      4.53 o 
  -3 -14   8        3.28        6.36      5.58 o 
  -2 -14   8       36.90       42.18      6.97 o 
  -1 -14   8        0.00        5.48      4.84 o 
   0 -14   8       34.62       43.00      5.01 o 
   1 -14   8       11.12       13.46      5.51 o 
   2 -14   8       27.54       30.41      6.66 o 
   3 -14   8        0.06       -1.42      5.48 o 
   4 -14   8        0.18        3.62      5.58 o 
  -7 -13   8        5.84        3.04      5.24 o 
  -6 -13   8        2.10       -2.00      5.07 o 
  -5 -13   8        5.29       12.55      5.68 o 
  -4 -13   8       20.54       17.62      5.92 o 
  -3 -13   8       26.11       26.18      6.29 o 
  -2 -13   8       38.18       34.53      6.29 o 
  -1 -13   8       46.68       48.54      7.41 o 
   0 -13   8        3.24        1.33      3.35 o 
   1 -13   8        3.96       -1.93      4.57 o 
   2 -13   8       48.57       52.19      7.44 o 
   3 -13   8       60.73       79.76      8.36 o 
   4 -13   8       70.70       82.97      9.27 o 
   5 -13   8        4.92        1.49      5.72 o 
   6 -13   8        0.41       -0.41      6.02 o 
  -8 -12   8        1.22       -0.27      5.28 o 
  -7 -12   8        3.26        1.52      5.11 o 
  -6 -12   8       12.24        9.54      5.45 o 
  -5 -12   8        2.88       -0.41      4.84 o 
  -4 -12   8        6.89       11.57      5.41 o 
  -3 -12   8       38.31       36.26      6.70 o 
  -2 -12   8        0.75       -2.10      4.53 o 
  -1 -12   8       13.63       12.08      3.43 o 
   0 -12   8       11.66        6.89      3.26 o 
   1 -12   8        0.59        4.33      4.60 o 
   2 -12   8        0.36        0.20      4.50 o 
   3 -12   8       21.60       20.13      5.72 o 
   4 -12   8        0.88        2.44      4.77 o 
   5 -12   8       11.82        5.68      5.41 o 
   6 -12   8       50.89       78.51      9.00 o 
   7 -12   8       10.55       14.34      6.60 o 
  -8 -11   8        0.27        6.46      5.55 o 
  -7 -11   8       35.02       43.97      7.41 o 
  -6 -11   8        1.64        8.76      5.18 o 
  -5 -11   8       31.11       43.70      7.00 o 
  -4 -11   8      120.52      149.40     10.22 o 
  -3 -11   8        6.83        4.97      4.84 o 
  -2 -11   8       11.20        4.36      4.84 o 
  -1 -11   8       20.77       26.51      3.69 o 
   0 -11   8        5.25       10.71      3.20 o 
   1 -11   8        0.04        2.71      4.09 o 
   2 -11   8       77.35       86.25      7.51 o 
   3 -11   8      100.76      110.57      9.03 o 
   4 -11   8       44.13       53.27      7.34 o 
   5 -11   8       37.73       42.72      6.87 o 
   6 -11   8       53.81       69.64      8.49 o 
   7 -11   8       19.28       18.84      6.97 o 
   8 -11   8       93.88       77.86      9.88 o 
  -9 -10   8       14.37        2.10      5.72 o 
  -8 -10   8        1.37        1.49      4.94 o 
  -7 -10   8        0.86        1.62      4.70 o 
  -6 -10   8       10.76       10.08      4.90 o 
  -5 -10   8        0.73       -4.80      4.26 o 
  -4 -10   8       56.87       48.27      6.80 o 
  -3 -10   8      270.57      318.08     13.46 o 
  -2 -10   8        9.72       11.16      4.53 o 
  -1 -10   8       11.36       16.27      5.50 o 
   0 -10   8      102.36      107.40      5.47 o 
   1 -10   8       17.32       15.80      4.57 o 
   2 -10   8       16.70       18.23      4.63 o 
   3 -10   8        0.36       -0.98      3.59 o 
   4 -10   8      205.35      206.97     10.89 o 
   5 -10   8        2.44        9.10      5.24 o 
   6 -10   8       58.94       49.25      7.58 o 
   7 -10   8       53.90       59.46      7.95 o 
   8 -10   8        3.49        0.17      5.28 o 
  -9  -9   8        0.27       -1.42      5.24 o 
  -8  -9   8       17.12       23.20      6.32 o 
  -7  -9   8        0.67        8.15      5.11 o 
  -6  -9   8       92.35       73.70      7.92 o 
  -5  -9   8        9.43        8.96      4.94 o 
  -4  -9   8       43.67       36.87      6.56 o 
  -3  -9   8      102.07      117.88      8.22 o 
  -2  -9   8      118.25      125.82      8.56 o 
  -1  -9   8       19.87       18.32      3.02 o 
   0  -9   8       12.31       13.13      2.87 o 
   1  -9   8       24.73       36.67      5.04 o 
   2  -9   8       35.67       46.58      5.41 o 
   3  -9   8       59.98       48.17      6.16 o 
   4  -9   8       16.99       30.04      5.48 o 
   5  -9   8       94.38       98.19      8.63 o 
   6  -9   8       25.55       20.50      5.78 o 
   7  -9   8        2.40        5.31      5.24 o 
   8  -9   8       10.04        0.41      5.92 o 
   9  -9   8        0.06       -3.28      6.02 o 
  -9  -8   8        8.81       19.31      6.26 o 
  -8  -8   8        7.20       -0.64      4.90 o 
  -7  -8   8        4.85        7.20      4.90 o 
  -6  -8   8        0.89        5.01      4.60 o 
  -5  -8   8      230.43      218.10     11.47 o 
  -4  -8   8      487.70      442.42     15.15 o 
  -3  -8   8        1.38        0.27      3.79 o 
  -2  -8   8        2.30        0.20      3.25 o 
  -1  -8   8      428.79      408.34      8.71 o 
   0  -8   8       50.99       51.36      5.92 o 
   2  -8   8        2.00       -2.54      3.08 o 
   3  -8   8      111.05      100.22      7.31 o 
   4  -8   8      122.29      145.58      8.80 o 
   5  -8   8      362.00      415.70     14.68 o 
   6  -8   8        1.87       -0.30      4.60 o 
   7  -8   8        9.68        2.54      4.60 o 
   8  -8   8        4.82       -2.87      5.48 o 
   9  -8   8       17.54       24.56      7.24 o 
  10  -8   8        0.02        5.65      6.53 o 
  -9  -7   8        3.71        8.35      5.82 o 
  -8  -7   8       29.77       33.79      6.83 o 
  -7  -7   8       51.40       64.40      7.68 o 
  -6  -7   8       12.40        9.20      4.77 o 
  -5  -7   8       40.84       56.21      6.77 o 
  -4  -7   8      378.24      426.73     14.99 o 
  -3  -7   8       56.05       45.19      5.65 o 
  -2  -7   8       95.15       81.06      3.98 o 
  -1  -7   8       61.72       53.48      3.60 o 
   0  -7   8      323.55      287.83      7.86 o 
   1  -7   8       56.13       63.61      3.96 o 
   2  -7   8        1.37       -1.69      3.15 o 
   3  -7   8      456.76      398.72     12.82 o 
   4  -7   8      316.73      340.13     12.55 o 
   5  -7   8       55.84       68.53      6.93 o 
   6  -7   8      122.30      164.18      9.98 o 
   7  -7   8        0.03       -4.70      4.63 o 
   8  -7   8       23.53       27.50      6.32 o 
   9  -7   8        9.66        9.98      5.65 o 
  10  -7   8        5.60       12.04      6.53 o 
 -10  -6   8        0.91        5.73      3.72 o 
  -9  -6   8       16.67       15.73      6.26 o 
  -8  -6   8       22.29       40.08      6.63 o 
  -7  -6   8        8.93        6.43      4.46 o 
  -6  -6   8        1.64       -1.79      4.03 o 
  -5  -6   8       28.45       34.53      5.85 o 
  -4  -6   8      108.29      146.42      8.96 o 
  -3  -6   8        2.64       -0.81      3.11 o 
  -2  -6   8       43.21       48.65      3.19 o 
  -1  -6   8        7.34       18.43      3.13 o 
   0  -6   8       69.71       69.61      8.54 o 
   1  -6   8        7.60       16.82      2.52 o 
   2  -6   8       47.75       59.06      5.31 o 
   3  -6   8        0.17        4.67      3.31 o 
   4  -6   8      272.28      225.77      9.81 o 
   5  -6   8        0.56       -3.96      3.32 o 
   6  -6   8        4.18        6.22      4.43 o 
   7  -6   8       16.19       11.09      4.77 o 
   8  -6   8        2.45        7.41      5.21 o 
   9  -6   8        0.25        3.18      5.28 o 
  10  -6   8       11.62       17.08      6.56 o 
  11  -6   8        0.31       -7.71      5.14 o 
 -10  -5   8       17.95       28.12      4.86 o 
  -9  -5   8       37.68       49.52      8.02 o 
  -8  -5   8       16.52       11.70      5.75 o 
  -7  -5   8       45.89       46.75      6.70 o 
  -6  -5   8       55.70       69.10      7.34 o 
  -5  -5   8       52.95       62.00      6.39 o 
  -4  -5   8       19.78       17.39      4.19 o 
  -3  -5   8       12.58       21.51      4.43 o 
  -2  -5   8      392.76      437.96      7.78 o 
  -1  -5   8      285.40      277.93      6.24 o 
   0  -5   8      380.07      424.28      8.16 o 
   1  -5   8       15.51       26.17      4.79 o 
   2  -5   8     1373.67     1451.28     26.22 o 
   3  -5   8       51.17       65.18      5.48 o 
   4  -5   8       24.78       16.34      4.06 o 
   5  -5   8       61.73       32.81      4.84 o 
   6  -5   8       13.40        1.49      3.42 o 
   7  -5   8        7.63        8.46      4.40 o 
   8  -5   8        0.13        3.18      4.50 o 
   9  -5   8        2.96        1.83      4.84 o 
  10  -5   8        0.25       -2.44      4.50 o 
  11  -5   8        8.99       10.32      6.22 o 
 -10  -4   8        2.78       -1.39      5.78 o 
  -9  -4   8        6.21        8.83      5.82 o 
  -8  -4   8       16.60       18.30      5.95 o 
  -7  -4   8        2.30        2.27      4.16 o 
  -6  -4   8       11.03        7.34      4.26 o 
  -5  -4   8      328.05      275.26     11.57 o 
  -4  -4   8       44.59       45.90      5.41 o 
  -3  -4   8       61.55       88.14      6.33 o 
  -2  -4   8      287.84      295.54      6.03 o 
  -1  -4   8      216.29      257.94      6.48 o 
   0  -4   8       57.05       77.41      7.36 o 
   1  -4   8      207.92      205.62      5.55 o 
   2  -4   8      267.19      258.41      8.86 o 
   3  -4   8      146.29      162.15      7.64 o 
   4  -4   8      103.35       86.08      6.02 o 
   5  -4   8        5.51        7.64      3.35 o 
   6  -4   8       23.90       26.82      4.70 o 
   7  -4   8        0.26        5.75      3.82 o 
   8  -4   8       71.03      102.65      8.49 o 
   9  -4   8       39.18       54.22      6.77 o 
  10  -4   8        0.09        2.30      4.53 o 
  11  -4   8       16.61       24.52      6.60 o 
  12  -4   8        1.10       -2.33      5.38 o 
 -10  -3   8        0.02        0.74      5.65 o 
  -9  -3   8        1.59        0.44      5.48 o 
  -8  -3   8        6.68        0.61      5.18 o 
  -7  -3   8        0.68        3.55      4.57 o 
  -6  -3   8        9.61        7.41      4.36 o 
  -5  -3   8      273.15      231.76     10.99 o 
  -4  -3   8      182.41      118.76      7.37 o 
  -3  -3   8      195.70      139.29      7.61 o 
  -2  -3   8        3.61       13.85      2.06 o 
  -1  -3   8       44.43       49.57      2.72 o 
   0  -3   8        5.01        2.84      1.54 o 
   2  -3   8      521.61      668.62     10.49 o 
   3  -3   8      231.17      164.89      7.27 o 
   4  -3   8       14.39        6.76      2.94 o 
   5  -3   8       51.01       33.69      4.36 o 
   6  -3   8      103.64      102.79      7.17 o 
   7  -3   8        2.79       -1.22      3.21 o 
   8  -3   8       28.54       34.43      5.45 o 
   9  -3   8        2.15       13.97      4.80 o 
  10  -3   8       26.01       13.63      5.41 o 
  11  -3   8        0.74       -3.15      4.70 o 
  12  -3   8       12.16       13.29      6.02 o 
 -10  -2   8        0.06        2.71      5.89 o 
  -9  -2   8        0.67       -7.58      5.11 o 
  -8  -2   8        8.28        4.26      5.11 o 
  -7  -2   8        3.16        5.41      4.90 o 
  -6  -2   8       14.24       21.71      4.94 o 
  -5  -2   8        0.03       -0.17      3.86 o 
  -4  -2   8       79.22       77.63      6.39 o 
  -3  -2   8        0.87        2.90      1.28 o 
  -2  -2   8       62.60       42.76      2.45 o 
  -1  -2   8      297.14      315.97      6.13 o 
   0  -2   8      193.04      206.69      4.94 o 
   1  -2   8       48.54       52.91      2.86 o 
   2  -2   8      346.30      373.34      7.16 o 
   3  -2   8        3.21        3.35      2.60 o 
   4  -2   8      162.07      143.99      6.73 o 
   5  -2   8      247.93      264.36      9.51 o 
   6  -2   8        4.91       15.19      3.82 o 
   7  -2   8       44.53       73.36      6.56 o 
   8  -2   8       99.96       83.75      6.87 o 
   9  -2   8       18.59       10.15      4.67 o 
  10  -2   8        0.07        4.77      4.23 o 
  11  -2   8       36.40       48.67      6.87 o 
  12  -2   8        2.28       -1.39      4.77 o 
  13  -2   8        0.76       -2.84      5.38 o 
 -10  -1   8        6.74        8.49      6.19 o 
  -9  -1   8        0.24        2.50      5.45 o 
  -8  -1   8        8.81        6.83      5.01 o 
  -7  -1   8        5.30        4.23      4.33 o 
  -6  -1   8        0.70       -0.61      4.03 o 
  -5  -1   8      200.38      124.94      8.46 o 
  -3  -1   8      188.13      115.83      3.89 o 
  -2  -1   8      374.82      352.81      6.45 o 
  -1  -1   8       18.85       28.96      5.07 o 
   0  -1   8      887.83      933.89     15.61 o 
   1  -1   8     1049.14     1198.96     14.85 o 
   2  -1   8      703.79      826.64     11.46 o 
   3  -1   8       24.93       47.83      4.26 o 
   4  -1   8      169.87      185.42      7.24 o 
   5  -1   8       36.30       39.47      4.33 o 
   6  -1   8       13.25       10.28      3.18 o 
   7  -1   8      102.52      107.09      6.66 o 
   8  -1   8        3.64        0.24      3.15 o 
   9  -1   8       16.15       19.21      4.74 o 
  10  -1   8        2.00        7.64      4.09 o 
  11  -1   8       12.75       11.67      5.01 o 
  12  -1   8        0.00       -1.18      4.70 o 
 -10   0   8        4.50       11.43      6.73 o 
  -9   0   8       31.91       30.78      7.37 o 
  -8   0   8       67.23       66.29      8.39 o 
  -7   0   8       41.08       20.80      5.38 o 
  -6   0   8        0.34        0.30      4.19 o 
  -5   0   8      287.77      336.71     12.92 o 
  -4   0   8      139.47      124.91      7.71 o 
  -3   0   8      103.50       90.06      3.96 o 
  -1   0   8     1055.02      905.70     12.02 o 
   0   0   8      110.15       92.73      7.15 o 
   1   0   8       60.15       99.14      3.40 o 
   2   0   8      516.66      647.53      9.52 o 
   3   0   8       69.10      109.89      5.29 o 
   4   0   8      324.03      322.75      9.30 o 
   5   0   8      226.69      220.60      7.98 o 
   6   0   8      121.60      142.03      7.07 o 
   7   0   8        1.60        3.15      3.11 o 
   8   0   8      212.44      183.49      8.52 o 
   9   0   8      335.44      353.12      8.57 o 
  10   0   8        6.73        5.28      4.82 o 
  11   0   8       31.36       22.80      4.89 o 
  12   0   8       58.20       52.23      8.27 o 
  -9   1   8        8.36        5.34      5.78 o 
  -8   1   8       14.76       11.06      5.51 o 
  -7   1   8      107.18      123.69      9.71 o 
  -6   1   8      243.07      225.27     11.26 o 
  -5   1   8        8.39       -1.32      3.65 o 
  -4   1   8      199.41      128.12      7.81 o 
  -3   1   8        1.52        3.27      1.58 o 
  -2   1   8      460.91      502.60      8.38 o 
  -1   1   8        0.02        0.96      1.67 o 
   0   1   8      153.42      129.62      3.89 o 
   1   1   8     4294.61     4749.80     46.89 o 
   2   1   8      688.46      654.05      9.45 o 
   3   1   8       23.47       40.66      2.40 o 
   4   1   8        0.26        1.08      2.16 o 
   5   1   8      268.04      265.48      8.59 o 
   6   1   8      704.39      672.35     15.26 o 
   7   1   8       46.88       40.48      3.11 o 
   8   1   8        0.04       -1.07      1.76 o 
   9   1   8      293.71      322.92      8.12 o 
  10   1   8       82.66       64.13      4.42 o 
  11   1   8        8.31        4.59      2.77 o 
  12   1   8       91.72      108.04      5.88 o 
  13   1   8        0.70        2.13      4.13 o 
  -9   2   8       35.13       45.09      8.12 o 
  -8   2   8       28.45       23.91      6.76 o 
  -7   2   8        9.43       25.06      6.22 o 
  -6   2   8       46.94       28.41      5.75 o 
  -5   2   8      173.46      143.99      8.80 o 
  -4   2   8       34.92       24.46      2.54 o 
  -3   2   8       65.52       53.25      3.03 o 
  -2   2   8      240.12      196.22      9.77 o 
  -1   2   8      631.25      715.24     10.48 o 
   0   2   8      409.63      432.41      7.68 o 
   1   2   8     4006.36     4187.69     45.70 o 
   2   2   8     8091.30     8997.05     84.94 o 
   3   2   8     1893.31     2196.19     23.58 o 
   4   2   8        2.55        3.19      1.25 o 
   5   2   8      323.31      398.82     10.52 o 
   6   2   8       33.76       34.70      2.72 o 
   7   2   8      568.52      627.97     17.20 o 
   8   2   8       25.39       25.29      3.74 o 
   9   2   8      131.27      124.32      5.21 o 
  10   2   8       72.12      101.26      5.19 o 
  11   2   8       16.27       16.80      3.21 o 
  12   2   8       24.98       31.76      3.94 o 
  13   2   8        0.00        1.79      4.33 o 
  -9   3   8       24.70       21.44      6.97 o 
  -8   3   8        0.03       -0.78      5.34 o 
  -7   3   8       19.19       14.10      5.65 o 
  -6   3   8       34.29       52.19      7.14 o 
  -5   3   8       48.76       52.12      6.60 o 
  -4   3   8       18.96       22.22      6.02 o 
  -3   3   8       74.55       61.19      3.36 o 
  -2   3   8       52.10       27.58      2.39 o 
  -1   3   8      663.33      732.52     10.90 o 
   0   3   8      562.40      653.91      9.83 o 
   1   3   8     2491.28     2629.28     27.87 o 
   2   3   8      497.20      522.20      8.11 o 
   3   3   8      194.50      255.07      5.14 o 
   4   3   8     1761.12     1986.79     21.50 o 
   5   3   8      922.70      987.98     10.37 o 
   6   3   8       62.30       52.27      3.16 o 
   7   3   8       29.43       36.33      2.84 o 
   8   3   8       35.48       27.60      2.83 o 
   9   3   8        0.94       -2.32      1.91 o 
  10   3   8      164.68      189.32      6.46 o 
  11   3   8       26.83       27.57      3.49 o 
  12   3   8       13.01       13.95      3.26 o 
  13   3   8        2.26       15.42      5.24 o 
  14   3   8        2.99       17.08      5.85 o 
  -9   4   8        3.78        2.94      5.18 o 
  -8   4   8        9.38       10.08      5.82 o 
  -7   4   8       24.55       24.69      6.26 o 
  -6   4   8        2.07       -1.56      4.77 o 
  -5   4   8       50.43       43.26      6.19 o 
  -4   4   8       57.46       65.95      4.03 o 
  -3   4   8       27.50       31.19      3.06 o 
  -2   4   8       13.35       12.81      3.62 o 
  -1   4   8        5.89        1.43      1.66 o 
   0   4   8       22.26       21.66      2.17 o 
   1   4   8      870.43      867.97     11.85 o 
   2   4   8     2430.23     2621.30     27.58 o 
   3   4   8     1638.46     1727.93     19.07 o 
   4   4   8      107.13      124.48      2.79 o 
   5   4   8     1219.26     1305.84     16.49 o 
   6   4   8        4.81        7.63      1.79 o 
   7   4   8      166.18      205.79      5.71 o 
   8   4   8        2.81        2.50      1.75 o 
   9   4   8       12.12       10.08      2.49 o 
  10   4   8       62.87       75.63      4.62 o 
  11   4   8       18.23       37.39      7.64 o 
  12   4   8        5.23        5.42      2.93 o 
  13   4   8        6.85        7.41      4.90 o 
  14   4   8        0.00        5.89      5.11 o 
  -8   5   8        0.86        3.82      5.61 o 
  -7   5   8        4.33        4.70      5.21 o 
  -6   5   8        8.04        7.34      4.84 o 
  -5   5   8       21.19       10.86      5.14 o 
  -4   5   8      108.03       96.66      5.90 o 
  -3   5   8       54.54       52.18      3.87 o 
  -2   5   8        4.69        9.35      4.36 o 
  -1   5   8        6.83        3.62      3.31 o 
   0   5   8       12.04        1.79      1.59 o 
   1   5   8      151.44      177.51      4.81 o 
   2   5   8     1355.93     1404.79     25.10 o 
   3   5   8     1954.56     2139.26     24.86 o 
   4   5   8      148.18      201.73      5.03 o 
   5   5   8        6.45       12.89      1.91 o 
   6   5   8        0.00        3.07      1.49 o 
   7   5   8      118.16       92.25      4.02 o 
   8   5   8        3.78        0.45      1.57 o 
   9   5   8       78.32       79.60      5.89 o 
  10   5   8       13.80       20.40      3.14 o 
  11   5   8       61.45       37.98      3.85 o 
  12   5   8       43.24       35.31      6.02 o 
  13   5   8        3.58        9.74      5.07 o 
  14   5   8       25.86       35.04      6.90 o 
  -8   6   8        4.21        8.76      6.12 o 
  -7   6   8       79.03       89.80      9.61 o 
  -6   6   8       33.76       30.41      6.60 o 
  -5   6   8       29.63       29.66      5.78 o 
  -4   6   8      111.24       97.94      6.21 o 
  -3   6   8       23.68       34.28      4.14 o 
  -2   6   8        3.89        5.23      2.10 o 
  -1   6   8       79.46       60.14      3.44 o 
   0   6   8        0.12        3.32      2.81 o 
   1   6   8      330.63      351.82      9.25 o 
   2   6   8       13.88       20.32      2.00 o 
   3   6   8      154.27      214.77      4.60 o 
   4   6   8      263.82      230.46      5.55 o 
   5   6   8       66.40       60.46      3.24 o 
   6   6   8       16.61       20.51      2.19 o 
   7   6   8       60.88       68.84      3.63 o 
   8   6   8       34.26       21.25      2.52 o 
   9   6   8      116.34      102.34      5.18 o 
  10   6   8      430.89      381.32     20.26 o 
  11   6   8      128.45      154.30     10.74 o 
  12   6   8        4.41        2.10      4.03 o 
  13   6   8       30.97       45.12      6.87 o 
  14   6   8       24.86       25.71      6.46 o 
  -8   7   8        3.10       14.41      7.14 o 
  -7   7   8       29.42       24.35      7.07 o 
  -6   7   8      203.87      224.73     12.31 o 
  -5   7   8       10.38        5.49      4.30 o 
  -4   7   8       11.09       15.93      3.67 o 
  -3   7   8      187.41      167.77      7.86 o 
  -2   7   8       38.54       34.71      3.11 o 
  -1   7   8      205.03      187.20      5.70 o 
   0   7   8      428.28      487.29     15.75 o 
   1   7   8      866.32      973.67     13.52 o 
   2   7   8      192.70      228.15      5.25 o 
   3   7   8       70.25       55.73      2.59 o 
   4   7   8      375.38      398.84      7.63 o 
   5   7   8      301.94      318.99      6.91 o 
   6   7   8       63.14       70.87      3.57 o 
   7   7   8       38.70       50.76      3.45 o 
   8   7   8       45.59       31.20      2.93 o 
   9   7   8      109.41       91.52      4.54 o 
  10   7   8       15.84       12.25      2.86 o 
  11   7   8       35.60       40.77      3.92 o 
  12   7   8       15.22       15.49      5.21 o 
  13   7   8        8.04       10.25      5.14 o 
  14   7   8        3.85       11.09      5.41 o 
  -7   8   8        5.02       23.68      7.24 o 
  -6   8   8       42.83       47.42      7.98 o 
  -5   8   8       18.31       15.40      3.38 o 
  -4   8   8        0.00       -0.33      2.47 o 
  -3   8   8       38.41       45.10      3.81 o 
  -2   8   8      493.70      538.19     10.60 o 
  -1   8   8       60.77       64.15      3.91 o 
   0   8   8       59.49       67.07      4.43 o 
   1   8   8       18.58       15.96      2.17 o 
   2   8   8       44.74       53.66      2.93 o 
   3   8   8       17.94       16.85      1.69 o 
   4   8   8      252.42      251.02      6.13 o 
   5   8   8      156.16      153.62      4.96 o 
   6   8   8        1.23        1.08      1.56 o 
   7   8   8       15.70       15.21      2.36 o 
   8   8   8       11.37       15.62      2.74 o 
   9   8   8      165.37      160.81      5.86 o 
  10   8   8       61.80       43.58      3.76 o 
  11   8   8        6.10        8.09      2.76 o 
  12   8   8       23.91       27.57      6.09 o 
  13   8   8       24.91       22.56      5.95 o 
  14   8   8       18.78       26.15      6.60 o 
  -7   9   8       17.99       13.06      6.93 o 
  -6   9   8        0.73       -0.34      5.95 o 
  -5   9   8      112.59      109.78      6.00 o 
  -4   9   8       34.36       32.25      3.96 o 
  -3   9   8        1.06        0.68      4.85 o 
  -2   9   8       66.41       68.70      4.51 o 
  -1   9   8       58.81       54.30      3.71 o 
   0   9   8        0.14        1.13      2.77 o 
   1   9   8        1.34       -0.02      3.09 o 
   2   9   8        3.60        2.03      1.74 o 
   3   9   8      153.13      159.55      4.88 o 
   4   9   8      648.76      650.25     10.79 o 
   5   9   8       33.89       29.81      2.76 o 
   6   9   8      602.41      600.06     10.81 o 
   7   9   8      150.11      162.56      5.64 o 
   8   9   8        0.08       -0.38      1.90 o 
   9   9   8        4.65        6.17      2.54 o 
  10   9   8       36.61       43.24      4.33 o 
  11   9   8       56.56       51.53      4.27 o 
  12   9   8       15.67        6.93      4.77 o 
  13   9   8        3.97        6.19      5.04 o 
  14   9   8        3.02        7.44      5.45 o 
  -6  10   8        0.01       -3.69      5.85 o 
  -5  10   8       30.48       31.53      4.35 o 
  -4  10   8        2.28       -1.04      4.58 o 
  -3  10   8       23.51       23.60      5.39 o 
  -2  10   8      245.42      227.45      7.93 o 
  -1  10   8        0.65        1.27      2.04 o 
   0  10   8        4.71        3.74      2.20 o 
   1  10   8      252.39      248.01      6.54 o 
   2  10   8      233.02      250.44      4.81 o 
   3  10   8      801.57      807.01     12.29 o 
   4  10   8      285.05      328.64     12.51 o 
   5  10   8       36.17       43.91      7.07 o 
   6  10   8      467.94      449.81     13.51 o 
   7  10   8      145.26      134.63     10.32 o 
   8  10   8        3.67        5.82      2.37 o 
   9  10   8       24.88       18.41      3.12 o 
  10  10   8       29.13       28.66      3.53 o 
  11  10   8        4.82       10.99      4.70 o 
  12  10   8        1.27       -1.83      3.82 o 
  13  10   8        0.03        3.15      4.74 o 
  14  10   8        0.24       -4.60      4.74 o 
  -6  11   8        0.21       -4.87      5.34 o 
  -5  11   8        1.54        3.76      3.25 o 
  -4  11   8        1.16       -1.43      3.01 o 
  -3  11   8       31.88       32.96      4.01 o 
  -2  11   8        3.41        0.73      2.59 o 
  -1  11   8        8.08       15.97      3.05 o 
   0  11   8       52.67       65.72      4.25 o 
   1  11   8      287.30      243.18      8.34 o 
   2  11   8      102.03       98.19      6.83 o 
   3  11   8       83.72       81.82      4.22 o 
   4  11   8     1217.97     1236.58     23.73 o 
   5  11   8       17.05       15.57      2.68 o 
   6  11   8        0.00        0.00      2.16 o 
   7  11   8       89.11       89.87      4.86 o 
   8  11   8      130.29      150.50      6.88 o 
   9  11   8       74.15       82.99      4.94 o 
  10  11   8       33.71       26.20      3.47 o 
  11  11   8        0.78       -1.22      3.69 o 
  12  11   8        4.02        5.28      4.50 o 
  13  11   8        4.89        0.78      4.36 o 
  -5  12   8        0.25       -0.42      4.74 o 
  -4  12   8        1.63       -4.33      2.88 o 
  -3  12   8        5.91        6.54      3.16 o 
  -2  12   8       31.74       30.45      3.96 o 
  -1  12   8      222.93      225.17      7.60 o 
   0  12   8       54.44       47.19      4.07 o 
   1  12   8       46.66       30.00      5.31 o 
   2  12   8      249.01      261.70     11.03 o 
   3  12   8      432.66      442.83     14.11 o 
   4  12   8      152.66      147.20      5.47 o 
   5  12   8       17.23       15.31      2.86 o 
   6  12   8      266.55      263.96      7.67 o 
   7  12   8      185.64      170.90      6.40 o 
   8  12   8        1.42        4.61      3.15 o 
   9  12   8       11.49       16.77      3.19 o 
  10  12   8        0.02       -2.25      3.21 o 
  11  12   8       10.78       11.23      5.04 o 
  12  12   8        0.11        0.47      4.50 o 
  13  12   8        0.47        7.34      5.11 o 
  -4  13   8        5.87        5.05      3.42 o 
  -3  13   8        4.54        2.24      3.16 o 
  -2  13   8        0.13       -3.31      2.71 o 
  -1  13   8        0.63       -0.96      2.79 o 
   0  13   8        0.94        2.06      2.63 o 
   1  13   8      181.29      158.06      9.61 o 
   2  13   8      247.71      265.18     11.70 o 
   3  13   8      180.28      209.61     10.59 o 
   4  13   8       13.31       14.25      3.45 o 
   5  13   8      618.67      610.07     11.79 o 
   6  13   8      213.88      210.80      7.10 o 
   7  13   8       16.21       12.24      2.96 o 
   8  13   8        6.97        5.61      2.63 o 
   9  13   8        1.23       -0.79      2.54 o 
  10  13   8       36.66       31.09      4.63 o 
  11  13   8       49.58       53.07      7.61 o 
  12  13   8       11.31       -0.44      4.30 o 
  13  13   8        7.53       14.78      5.95 o 
  -4  14   8       12.55        9.84      3.76 o 
  -3  14   8        3.49       -0.37      3.21 o 
  -2  14   8        7.95        3.11      3.10 o 
  -1  14   8        7.54        6.10      3.23 o 
   0  14   8        8.37        4.13      4.77 o 
   1  14   8        6.89        7.48      4.67 o 
   2  14   8      199.64      202.94     10.59 o 
   3  14   8       18.58       18.54      4.87 o 
   4  14   8      241.45      269.54     12.21 o 
   5  14   8     1333.14     1364.76     36.11 o 
   6  14   8       40.30       39.39      6.41 o 
   7  14   8       19.80       15.70      3.29 o 
   8  14   8        8.43       10.14      3.04 o 
   9  14   8       50.56       45.92      4.46 o 
  10  14   8       65.78       70.02      8.02 o 
  11  14   8       10.51        7.75      4.97 o 
  12  14   8        1.02       -3.62      4.47 o 
  -3  15   8        2.76        5.09      3.80 o 
  -2  15   8        0.32        0.42      3.08 o 
  -1  15   8       19.43       16.20      5.48 o 
   0  15   8       15.99       23.95      5.99 o 
   1  15   8        8.50       15.32      5.55 o 
   2  15   8       13.04       11.87      5.14 o 
   3  15   8       26.30       25.54      5.78 o 
   4  15   8        8.49        6.16      4.70 o 
   5  15   8      112.97      115.54      8.86 o 
   6  15   8        0.55       -1.67      2.49 o 
   7  15   8        8.86        6.71      2.96 o 
   8  15   8       18.78       23.16      5.14 o 
   9  15   8       18.41       18.57      3.69 o 
  10  15   8       34.00       45.22      7.14 o 
  11  15   8        7.21        5.99      5.01 o 
  12  15   8        0.69        4.90      5.48 o 
  -2  16   8        1.13        1.93      4.70 o 
  -1  16   8        3.94        7.75      5.04 o 
   0  16   8        0.07        9.30      5.11 o 
   1  16   8        5.09        6.63      5.18 o 
   2  16   8       79.91       85.88      8.69 o 
   3  16   8       42.09       55.60      7.34 o 
   4  16   8       28.03       34.70      6.33 o 
   5  16   8       45.49       47.86      6.93 o 
   6  16   8        0.06        1.73      4.09 o 
   7  16   8        3.94        3.22      2.73 o 
   8  16   8       13.82       11.41      3.43 o 
   9  16   8       33.08       28.87      4.15 o 
  10  16   8       19.52       25.91      6.29 o 
  11  16   8       12.88        4.70      5.04 o 
   0  17   8        0.20        3.15      5.11 o 
   1  17   8       38.96       20.33      6.26 o 
   2  17   8      289.01      301.44     14.44 o 
   3  17   8        8.46       18.84      5.82 o 
   4  17   8        7.93        1.62      4.74 o 
   5  17   8       24.03       34.09      6.49 o 
   6  17   8        3.21        3.18      4.63 o 
   7  17   8        9.17        7.58      4.84 o 
   8  17   8       19.04       23.85      6.26 o 
   9  17   8        3.18        6.87      3.41 o 
  10  17   8       44.21       35.75      6.87 o 
   1  18   8       21.73       18.70      6.56 o 
   2  18   8        6.22       12.38      5.95 o 
   3  18   8      129.22      159.85     11.40 o 
   4  18   8       21.40       25.40      6.60 o 
   5  18   8        3.67        8.02      4.97 o 
   6  18   8        1.92        5.01      4.80 o 
   7  18   8        0.10       -2.81      3.96 o 
   8  18   8        8.08        3.72      5.07 o 
   9  18   8        2.48        2.40      4.46 o 
   4  19   8        6.08        7.44      5.24 o 
   5  19   8        7.99        9.17      5.78 o 
   6  19   8        0.42        1.73      5.07 o 
   7  19   8        0.28        2.67      5.28 o 
  -3 -15   9        2.50       -3.15      5.14 o 
  -2 -15   9       29.02       28.82      7.41 o 
  -1 -15   9        1.58       -1.66      5.45 o 
   0 -15   9       11.74       14.95      6.56 o 
   1 -15   9        1.95       -0.09      3.89 o 
   2 -15   9        2.12       -4.84      5.48 o 
  -5 -14   9        3.78       -2.33      5.58 o 
  -4 -14   9        6.98        4.53      5.68 o 
  -3 -14   9        0.11        1.12      5.45 o 
  -2 -14   9        0.87        1.86      4.80 o 
  -1 -14   9       31.13       36.50      7.27 o 
   0 -14   9        9.94       14.21      5.99 o 
   1 -14   9        3.52        3.48      5.24 o 
   2 -14   9        0.41        1.22      5.31 o 
   3 -14   9        0.43       -2.81      5.31 o 
   4 -14   9        8.22        3.55      5.89 o 
  -6 -13   9        5.54        7.54      5.85 o 
  -5 -13   9        4.60       -5.48      5.07 o 
  -4 -13   9        0.37        5.82      5.31 o 
  -3 -13   9        0.24       -3.86      4.70 o 
  -2 -13   9       13.12        5.65      5.45 o 
  -1 -13   9       55.36       75.83      8.46 o 
   0 -13   9       70.35       55.55      5.18 o 
   1 -13   9        1.19        2.17      3.47 o 
   2 -13   9       45.38       47.35      6.97 o 
   3 -13   9       24.22       23.07      6.19 o 
   4 -13   9        2.64        4.09      5.68 o 
   5 -13   9        4.52       -4.63      5.01 o 
  -7 -12   9        1.66        2.16      5.48 o 
  -6 -12   9       13.34       10.59      5.78 o 
  -5 -12   9        3.16       -6.16      4.36 o 
  -4 -12   9        1.21        3.04      4.77 o 
  -3 -12   9        8.24       11.57      5.55 o 
  -2 -12   9       70.09       69.54      8.22 o 
  -1 -12   9       54.81       63.35      7.78 o 
   0 -12   9      123.56      130.12      6.56 o 
   1 -12   9        0.05       -4.57      3.04 o 
   2 -12   9        2.83        4.74      4.77 o 
   3 -12   9        9.22       11.57      5.28 o 
   4 -12   9       85.02       95.45      9.30 o 
   5 -12   9       30.39       30.98      6.93 o 
   6 -12   9        2.56       -0.27      5.65 o 
  -7 -11   9        1.28       -2.03      5.07 o 
  -6 -11   9        0.35       -1.79      5.14 o 
  -5 -11   9        0.30        2.16      4.26 o 
  -4 -11   9        7.93       11.80      4.87 o 
  -3 -11   9        9.99        8.25      5.07 o 
  -2 -11   9       71.64       61.83      7.51 o 
  -1 -11   9       32.05       18.84      5.61 o 
   0 -11   9      248.17      263.80      8.49 o 
   1 -11   9       13.63       11.51      3.51 o 
   2 -11   9       37.65       27.46      5.72 o 
   3 -11   9      106.39      127.04      9.54 o 
   4 -11   9       38.75       30.64      6.26 o 
   5 -11   9      132.79      150.31     10.52 o 
   6 -11   9       40.22       48.03      7.95 o 
   7 -11   9        2.25       -7.41      4.94 o 
  -8 -10   9        7.01       16.84      6.49 o 
  -7 -10   9        4.65       10.76      5.65 o 
  -6 -10   9        3.44        6.05      5.07 o 
  -5 -10   9       19.30       15.29      5.75 o 
  -4 -10   9        0.00       -0.74      4.26 o 
  -3 -10   9       26.02       17.11      5.58 o 
  -2 -10   9       82.69       63.72      7.44 o 
  -1 -10   9      305.80      339.25     15.98 o 
   0 -10   9       38.52       37.41      4.09 o 
   1 -10   9        2.07       -6.11      4.08 o 
   2 -10   9        3.21        5.61      4.26 o 
   3 -10   9        0.01       -1.66      4.26 o 
   4 -10   9       18.44       23.37      5.48 o 
   5 -10   9       78.09       99.95      8.73 o 
   6 -10   9      106.31      161.81     11.43 o 
   7 -10   9        4.35        9.37      6.39 o 
   8 -10   9        0.28       -4.43      5.11 o 
  -8  -9   9        0.65        0.00      5.18 o 
  -7  -9   9        1.79        2.23      5.18 o 
  -6  -9   9       22.62       40.99      7.04 o 
  -5  -9   9       39.03       44.24      6.90 o 
  -4  -9   9        0.31        2.54      4.19 o 
  -3  -9   9        4.99       11.40      5.04 o 
  -2  -9   9      147.88      149.98      9.61 o 
  -1  -9   9       80.70       76.83      6.65 o 
   0  -9   9        5.30        3.91      2.75 o 
   1  -9   9       44.92       58.59      6.75 o 
   2  -9   9        8.82       10.62      4.36 o 
   3  -9   9        1.63        1.59      4.33 o 
   4  -9   9       63.04       41.64      6.53 o 
   5  -9   9       98.18       97.89      8.42 o 
   6  -9   9       35.61       42.96      7.14 o 
   7  -9   9      130.05      132.39     10.18 o 
   8  -9   9       22.68       26.31      7.51 o 
   9  -9   9      138.97      159.78     12.52 o 
  -9  -8   9        3.17       10.86      6.19 o 
  -8  -8   9        6.16        1.45      5.51 o 
  -7  -8   9        0.06        3.82      5.14 o 
  -6  -8   9        3.35        6.16      4.60 o 
  -5  -8   9       22.02       18.50      5.11 o 
  -4  -8   9      165.96      159.48     10.32 o 
  -3  -8   9       24.54       31.56      5.72 o 
  -2  -8   9       78.69       62.47      6.66 o 
  -1  -8   9        1.84        6.40      2.48 o 
   0  -8   9        8.51        3.26      2.50 o 
   1  -8   9        0.33       -1.57      2.24 o 
   2  -8   9        1.74       -0.07      3.52 o 
   3  -8   9        6.03       -0.61      3.48 o 
   4  -8   9       17.27       16.20      5.04 o 
   5  -8   9      133.27      135.06      9.54 o 
   6  -8   9        0.15        2.67      4.53 o 
   7  -8   9       16.85       15.83      6.12 o 
   8  -8   9        2.35       -1.12      5.61 o 
   9  -8   9        0.30        2.87      6.09 o 
  10  -8   9       11.66       15.05      7.24 o 
  -9  -7   9        7.55        3.96      5.78 o 
  -8  -7   9        6.84       14.00      6.22 o 
  -7  -7   9        0.00       -1.35      4.57 o 
  -6  -7   9        0.56        0.30      3.99 o 
  -5  -7   9        0.49        1.93      4.03 o 
  -4  -7   9      381.77      362.79     14.34 o 
  -3  -7   9       92.92       80.77      7.58 o 
  -2  -7   9        1.19        0.74      3.62 o 
  -1  -7   9       47.10       39.92      5.24 o 
   0  -7   9       31.87       46.14      3.58 o 
   1  -7   9       59.56       63.84      4.07 o 
   2  -7   9       51.40       46.71      5.21 o 
   3  -7   9        9.08       11.30      4.19 o 
   4  -7   9        0.47        7.68      4.33 o 
   5  -7   9       13.19       12.85      4.67 o 
   6  -7   9      208.87      176.26     10.22 o 
   7  -7   9        8.08       -2.00      4.70 o 
   8  -7   9       87.81       80.16      8.76 o 
   9  -7   9       50.21       56.11      7.95 o 
  10  -7   9        0.34       -1.49      5.38 o 
  -9  -6   9        5.52       -0.91      5.85 o 
  -8  -6   9       21.65       24.59      6.90 o 
  -7  -6   9       32.36       32.88      6.60 o 
  -6  -6   9        6.89       -1.69      4.19 o 
  -5  -6   9       91.08       90.65      8.42 o 
  -4  -6   9      140.41      153.39      9.20 o 
  -3  -6   9      149.13      155.56      9.37 o 
  -2  -6   9        4.68       -0.78      3.11 o 
  -1  -6   9       32.44       39.45      3.12 o 
   0  -6   9        2.67        8.01      3.47 o 
   1  -6   9       92.51       83.32      4.32 o 
   2  -6   9        0.69        3.35      3.18 o 
   3  -6   9        9.53        7.81      3.75 o 
   4  -6   9       72.54       91.59      7.00 o 
   5  -6   9      118.26      164.62      9.37 o 
   6  -6   9       21.95        5.68      4.67 o 
   7  -6   9       32.34       23.95      5.55 o 
   8  -6   9       37.22       27.16      6.49 o 
   9  -6   9        8.12        1.86      4.74 o 
  10  -6   9        0.65       -6.12      5.18 o 
  11  -6   9        4.70        3.86      5.82 o 
  -9  -5   9       18.58       16.40      6.76 o 
  -8  -5   9       67.18       66.56      8.66 o 
  -7  -5   9       18.44       14.00      5.65 o 
  -6  -5   9       29.18       35.11      6.26 o 
  -5  -5   9        8.36        7.81      4.63 o 
  -4  -5   9        2.88        4.03      3.99 o 
  -3  -5   9      474.01      559.19     16.71 o 
  -2  -5   9        0.43        2.50      3.01 o 
  -1  -5   9       31.52       36.37      2.87 o 
   0  -5   9      175.39      214.88      5.89 o 
   1  -5   9       34.39       34.32      2.97 o 
   2  -5   9       39.25       45.94      3.37 o 
   3  -5   9      189.34      161.95      8.22 o 
   4  -5   9      150.36      181.87      9.00 o 
   5  -5   9      311.40      246.98     10.49 o 
   6  -5   9      340.98      345.98     12.89 o 
   7  -5   9      165.47      210.49     10.66 o 
   8  -5   9       89.07       64.23      7.48 o 
   9  -5   9        3.24        3.18      5.24 o 
  10  -5   9        2.62       -0.91      4.87 o 
  11  -5   9       23.94       18.06      6.83 o 
  -9  -4   9        8.26        2.20      5.48 o 
  -8  -4   9        8.76       10.49      6.19 o 
  -7  -4   9       33.59       25.98      5.95 o 
  -6  -4   9       16.09       18.23      5.65 o 
  -5  -4   9       17.54       30.88      5.41 o 
  -4  -4   9      249.45      291.36     12.21 o 
  -3  -4   9       88.95       97.99      7.24 o 
  -2  -4   9        6.82       11.94      2.01 o 
  -1  -4   9       49.04       52.59      3.84 o 
   0  -4   9        2.99        2.17      1.96 o 
   1  -4   9       25.26        9.21      2.03 o 
   2  -4   9       71.73       73.74      6.53 o 
   3  -4   9       45.81       41.33      4.53 o 
   4  -4   9       51.52       36.46      4.60 o 
   5  -4   9        0.56        5.85      3.52 o 
   6  -4   9       91.16      105.16      7.81 o 
   7  -4   9       89.55       84.15      7.24 o 
   8  -4   9       68.26       55.44      6.70 o 
   9  -4   9       32.61       48.23      7.10 o 
  10  -4   9        8.19       23.85      5.85 o 
  11  -4   9       20.43       25.88      6.43 o 
  12  -4   9       51.62       50.26      8.12 o 
  -9  -3   9        0.33       -7.21      4.80 o 
  -8  -3   9       37.92       36.09      7.04 o 
  -7  -3   9       34.13       44.55      7.21 o 
  -6  -3   9       65.11       46.64      6.63 o 
  -5  -3   9       94.45       81.96      7.81 o 
  -4  -3   9      159.27      153.39      8.69 o 
  -3  -3   9        7.46       18.84      4.23 o 
  -2  -3   9       25.93       17.50      2.03 o 
  -1  -3   9       72.42       67.96      3.31 o 
   0  -3   9      207.62      188.96      6.34 o 
   1  -3   9       60.28       49.01      3.04 o 
   2  -3   9       89.65      113.25      6.82 o 
   3  -3   9       40.67       63.39      5.28 o 
   4  -3   9       37.00       61.56      5.55 o 
   5  -3   9      329.18      356.98     11.67 o 
   6  -3   9        9.67        5.89      3.79 o 
   7  -3   9       28.05       19.96      4.84 o 
   8  -3   9        2.78        1.39      3.99 o 
   9  -3   9      150.73      133.16      9.61 o 
  10  -3   9        0.02       -1.18      4.74 o 
  11  -3   9       18.26       19.65      6.19 o 
  12  -3   9       32.90       39.74      7.37 o 
  -9  -2   9        0.33        1.08      5.82 o 
  -8  -2   9        0.89       -2.33      5.11 o 
  -7  -2   9        0.38       -6.80      4.53 o 
  -6  -2   9       28.44       22.46      5.78 o 
  -5  -2   9       52.72       21.51      4.87 o 
  -4  -2   9      187.75      132.93      8.56 o 
  -3  -2   9      521.72      424.90     13.56 o 
  -2  -2   9        9.40       19.02      1.98 o 
  -1  -2   9       14.05        8.20      3.21 o 
   0  -2   9      961.64      937.97     12.94 o 
   1  -2   9      140.42      186.23      5.05 o 
   2  -2   9      214.39      171.88      7.14 o 
   3  -2   9       22.21       17.84      2.21 o 
   4  -2   9      359.31      350.62     10.69 o 
   5  -2   9       31.83       44.24      4.90 o 
   6  -2   9       24.30       31.59      4.74 o 
   7  -2   9      133.67      108.30      7.21 o 
   8  -2   9       94.05      133.06      8.29 o 
   9  -2   9        1.96        5.31      4.23 o 
  10  -2   9        0.00        1.79      4.53 o 
  11  -2   9        0.25        3.79      4.90 o 
  12  -2   9       14.47       13.56      5.45 o 
  -9  -1   9        9.26       12.24      6.36 o 
  -8  -1   9       27.91       31.59      6.53 o 
  -7  -1   9       18.26       30.17      6.12 o 
  -6  -1   9       11.22        4.90      4.84 o 
  -5  -1   9       93.01       68.46      7.21 o 
  -4  -1   9       25.50       35.41      5.18 o 
  -3  -1   9      408.68      319.26     11.67 o 
  -1  -1   9       41.93       74.26      8.52 o 
   0  -1   9        5.06        6.28      1.66 o 
   1  -1   9      165.26      132.81      4.19 o 
   2  -1   9      824.76      741.45     11.05 o 
   3  -1   9      402.75      310.66      6.55 o 
   4  -1   9      402.98      360.43     10.55 o 
   5  -1   9      748.42      712.84     16.47 o 
   6  -1   9      315.09      271.33     10.05 o 
   7  -1   9        0.01        0.95      3.15 o 
   8  -1   9       52.14       43.97      5.31 o 
   9  -1   9       11.26        5.31      4.23 o 
  10  -1   9       75.34       70.79      7.31 o 
  11  -1   9       77.44       86.89      8.12 o 
  12  -1   9       10.19        5.55      5.21 o 
  13  -1   9        3.10       -1.79      4.97 o 
  -9   0   9        1.96        5.34      6.36 o 
  -8   0   9        8.82       17.96      6.43 o 
  -7   0   9        0.02       -4.67      4.57 o 
  -6   0   9       44.57       32.37      5.82 o 
  -5   0   9      592.65      521.44     17.01 o 
  -4   0   9       10.95       30.51      5.45 o 
  -3   0   9       21.77        4.13      3.42 o 
  -2   0   9       28.37       48.60      3.41 o 
  -1   0   9       97.51       97.69      4.80 o 
   0   0   9      110.47      150.45      4.42 o 
   1   0   9      848.86      848.17     11.88 o 
   2   0   9      978.26      887.85     12.24 o 
   3   0   9       32.54       46.33      2.91 o 
   4   0   9       97.99      103.15      3.85 o 
   5   0   9      357.76      371.25     10.86 o 
   6   0   9       49.97       57.91      5.21 o 
   7   0   9      490.13      482.31     13.80 o 
   8   0   9       18.28        9.23      4.09 o 
   9   0   9       18.30       12.08      4.53 o 
  10   0   9        0.16       -1.83      3.89 o 
  11   0   9      144.26      139.25      9.27 o 
  12   0   9        0.73        1.39      4.40 o 
  13   0   9        0.73        3.21      4.97 o 
  -9   1   9        5.03        0.47      5.24 o 
  -8   1   9        7.15        0.37      5.72 o 
  -7   1   9       85.04       59.80      7.95 o 
  -6   1   9       23.18       30.78      6.26 o 
  -5   1   9      248.41      307.66     13.26 o 
  -4   1   9       80.74       91.83      7.64 o 
  -3   1   9       35.05       33.85      3.52 o 
  -2   1   9      368.98      304.77     10.32 o 
  -1   1   9      467.33      636.79     20.06 o 
   0   1   9       85.62       90.93      3.67 o 
   1   1   9     1131.59     1098.37     14.20 o 
   2   1   9       70.83      108.37      5.50 o 
   3   1   9     1229.37     1310.11     16.12 o 
   4   1   9        2.00        0.45      1.79 o 
   5   1   9        0.00       -1.93      2.20 o 
   6   1   9      883.31      864.58     18.30 o 
   7   1   9        2.92        2.23      3.15 o 
   8   1   9       24.57       26.08      4.40 o 
   9   1   9      255.09      223.54      6.89 o 
  10   1   9        4.03        8.98      2.86 o 
  11   1   9        0.78        2.23      2.81 o 
  12   1   9        1.63        1.57      2.99 o 
  13   1   9       12.53       13.53      3.68 o 
  -9   2   9        6.00        8.46      5.99 o 
  -8   2   9       11.55        6.90      5.78 o 
  -7   2   9        2.57       10.49      5.89 o 
  -6   2   9       17.31       14.04      5.31 o 
  -5   2   9      283.94      299.61     12.82 o 
  -4   2   9      144.31      106.75      8.02 o 
  -3   2   9      238.15      269.88      6.47 o 
  -2   2   9      105.73       89.00      3.89 o 
  -1   2   9      255.77      220.66      5.62 o 
   0   2   9     1430.44     1554.02     18.66 o 
   1   2   9     1423.04     1469.60     22.58 o 
   2   2   9     1147.08     1263.20     15.64 o 
   3   2   9     1374.83     1440.24     17.17 o 
   4   2   9     1075.00     1133.19     14.31 o 
   5   2   9      352.20      360.38      6.74 o 
   6   2   9     1166.33     1207.15     22.66 o 
   7   2   9      283.87      294.37      9.91 o 
   8   2   9       24.72       29.50      5.68 o 
   9   2   9      179.97      189.14      6.35 o 
  10   2   9      249.82      254.28      9.39 o 
  11   2   9       32.92       32.28      3.90 o 
  12   2   9       10.33       16.28      3.49 o 
  13   2   9       12.50       25.00      5.65 o 
  -9   3   9        0.21       -4.23      4.97 o 
  -8   3   9        5.29        6.87      5.95 o 
  -7   3   9        0.24        4.30      5.34 o 
  -6   3   9       71.69       67.41      8.19 o 
  -5   3   9      102.97      119.77      8.76 o 
  -4   3   9       62.12       41.16      5.89 o 
  -3   3   9        4.08        1.95      1.91 o 
  -2   3   9       53.69       51.20      3.85 o 
  -1   3   9     1933.10     2080.15     24.07 o 
   0   3   9     1487.69     1583.78     19.12 o 
   1   3   9      331.63      405.78      7.50 o 
   2   3   9     1010.89      960.58     12.74 o 
   3   3   9      229.06      249.79      5.46 o 
   4   3   9      216.77      212.44      4.88 o 
   5   3   9       23.18       19.94      1.92 o 
   6   3   9      169.95      201.87     12.19 o 
   7   3   9      536.77      529.60     10.08 o 
   8   3   9        8.28        7.28      2.28 o 
   9   3   9       50.29       54.28      7.66 o 
  10   3   9      228.97      235.86      9.83 o 
  11   3   9      200.09      186.76      7.66 o 
  12   3   9       14.53       13.86      3.32 o 
  13   3   9        2.93        5.72      4.60 o 
  14   3   9        2.70        1.86      4.84 o 
  -8   4   9        0.81       -6.80      4.53 o 
  -7   4   9        1.87        0.24      5.21 o 
  -6   4   9       36.27       30.88      6.29 o 
  -5   4   9       14.80       10.96      5.28 o 
  -4   4   9        1.17       -5.04      3.75 o 
  -3   4   9      207.39      189.45      6.95 o 
  -2   4   9        8.92        7.51      2.13 o 
  -1   4   9       34.03       16.76      2.46 o 
   0   4   9      392.63      352.02      7.28 o 
   1   4   9      613.13      657.72     10.14 o 
   2   4   9      112.48      155.81      7.64 o 
   3   4   9      944.80     1032.59     13.13 o 
   4   4   9      372.36      402.91      6.74 o 
   5   4   9      240.09      260.75      5.09 o 
   6   4   9      361.39      382.23      7.81 o 
   7   4   9       43.79       46.08      3.24 o 
   8   4   9      112.11      142.69      9.74 o 
   9   4   9       34.17       21.68      4.70 o 
  10   4   9       60.31       46.95      3.98 o 
  11   4   9       41.97       25.74      3.62 o 
  12   4   9       62.99       70.85      4.97 o 
  13   4   9        0.21        4.70      4.67 o 
  14   4   9        6.49        7.85      5.48 o 
  -8   5   9        1.18       10.79      5.89 o 
  -7   5   9        2.44       10.86      5.99 o 
  -6   5   9       68.18       66.60      8.39 o 
  -5   5   9        1.72       -2.67      4.53 o 
  -4   5   9        5.34        0.74      2.84 o 
  -3   5   9       84.68      106.42      4.98 o 
  -2   5   9       13.16       10.23      2.26 o 
  -1   5   9       46.86       55.77      3.56 o 
   0   5   9       15.83       12.30      2.16 o 
   1   5   9      303.72      324.04     13.09 o 
   2   5   9      163.46      148.12      4.27 o 
   3   5   9      480.08      459.22      7.54 o 
   4   5   9      142.57      154.68      3.87 o 
   5   5   9      297.90      323.92      6.90 o 
   6   5   9        1.43       -1.24      2.33 o 
   7   5   9      316.31      277.80     10.28 o 
   8   5   9        1.40        1.06      1.90 o 
   9   5   9        2.76        1.76      3.62 o 
  10   5   9        2.82        1.19      2.50 o 
  11   5   9       42.72       43.17      4.08 o 
  12   5   9        4.84        7.84      3.08 o 
  13   5   9       16.07       12.89      5.14 o 
  14   5   9        6.60       10.42      5.45 o 
  -8   6   9        6.96       12.65      6.83 o 
  -7   6   9        5.31        6.19      5.31 o 
  -6   6   9        2.99        3.69      5.58 o 
  -5   6   9       26.69       13.97      5.55 o 
  -4   6   9      113.68      119.92      7.96 o 
  -3   6   9      168.11      182.45      6.31 o 
  -2   6   9      140.36      101.32      4.84 o 
  -1   6   9       31.43       19.95      2.64 o 
   0   6   9        5.36       16.29      2.37 o 
   1   6   9        2.51        2.39      1.62 o 
   2   6   9        6.60       11.07      1.81 o 
   3   6   9       11.25        8.42      1.48 o 
   4   6   9      122.10      143.30      4.55 o 
   5   6   9        0.50       -1.28      1.37 o 
   6   6   9      272.62      263.27      9.13 o 
   7   6   9      178.23      196.64      5.87 o 
   8   6   9       23.44       19.98      2.69 o 
   9   6   9        0.11       -1.24      3.75 o 
  10   6   9       37.92       39.06      3.70 o 
  11   6   9        1.81        1.08      2.46 o 
  12   6   9      192.41      174.71      6.86 o 
  13   6   9       11.68        8.39      5.28 o 
  14   6   9        0.00        0.03      4.63 o 
  -7   7   9        0.25        4.23      5.95 o 
  -6   7   9       43.38       43.23      7.41 o 
  -5   7   9       66.07       95.28      8.93 o 
  -4   7   9        5.25        5.81      2.77 o 
  -3   7   9       17.18       11.69      2.91 o 
  -2   7   9      196.09      187.32      6.20 o 
  -1   7   9      271.44      233.39      6.63 o 
   0   7   9      650.06      587.83     10.39 o 
   1   7   9      819.94      724.16     11.43 o 
   2   7   9      105.78      109.22      3.91 o 
   3   7   9      245.24      258.79      5.51 o 
   4   7   9        0.21        0.28      1.41 o 
   5   7   9       92.90       87.49      3.91 o 
   6   7   9        4.64        3.76      2.91 o 
   7   7   9      113.60      120.85      4.86 o 
   8   7   9       79.18       76.37      8.86 o 
   9   7   9      460.87      471.55      9.99 o 
  10   7   9       68.03       72.47      4.59 o 
  11   7   9        0.35        3.24      2.58 o 
  12   7   9        0.02       -2.83      2.56 o 
  13   7   9       28.89       36.16      6.63 o 
  14   7   9        0.58       -6.04      4.03 o 
  -7   8   9       42.02       61.93      9.44 o 
  -6   8   9        0.00        2.50      5.89 o 
  -5   8   9        2.36        1.08      5.14 o 
  -4   8   9      203.39      186.09      6.99 o 
  -3   8   9       69.38       48.46      9.66 o 
  -2   8   9       32.62       19.44      3.15 o 
  -1   8   9      220.63      210.10      6.42 o 
   0   8   9       50.00       31.02      3.00 o 
   1   8   9        8.17        3.95      3.37 o 
   2   8   9       61.16       65.05      3.37 o 
   3   8   9      174.65      174.23      8.02 o 
   4   8   9        2.63        2.95      1.62 o 
   5   8   9       16.35       25.55      2.64 o 
   6   8   9        0.14       -2.08      2.91 o 
   7   8   9       20.69       22.41      6.02 o 
   8   8   9        0.02       -1.88      1.90 o 
   9   8   9        9.37        6.63      2.59 o 
  10   8   9       44.04       34.93      3.65 o 
  11   8   9       84.98       94.81      5.26 o 
  12   8   9        7.67       10.55      5.01 o 
  13   8   9        4.81        3.11      4.19 o 
  14   8   9        6.33       10.96      5.31 o 
  -6   9   9       24.83       21.85      7.41 o 
  -5   9   9      179.18      204.90     12.58 o 
  -4   9   9        0.00       -3.23      2.65 o 
  -3   9   9        1.09        0.10      2.73 o 
  -2   9   9       22.81       22.13      3.23 o 
  -1   9   9        4.37        6.53      2.47 o 
   0   9   9        3.65        4.81      2.09 o 
   1   9   9       62.22       65.46      6.78 o 
   2   9   9        1.92        2.23      1.74 o 
   3   9   9      425.65      413.16      8.12 o 
   4   9   9       33.59       34.93      3.50 o 
   5   9   9      435.00      402.89      8.41 o 
   6   9   9      261.72      265.36     10.18 o 
   7   9   9      260.22      261.77     12.65 o 
   8   9   9       33.45       28.17      3.37 o 
   9   9   9      200.89      199.46      6.80 o 
  10   9   9       88.18       90.01      5.21 o 
  11   9   9        0.42       -2.12      2.30 o 
  12   9   9       23.23       20.67      5.41 o 
  13   9   9        3.18        8.32      5.11 o 
  14   9   9        1.98        4.16      5.24 o 
  -6  10   9        2.40        4.16      5.72 o 
  -5  10   9        1.43       -2.34      2.92 o 
  -4  10   9       92.26      115.54      6.19 o 
  -3  10   9        0.06        1.24      2.68 o 
  -2  10   9       30.47       30.00      3.62 o 
  -1  10   9        5.05        3.23      2.46 o 
   0  10   9       91.51       90.84      4.75 o 
   1  10   9        3.34        2.37      2.04 o 
   2  10   9        7.89       10.28      3.45 o 
   3  10   9       17.47       20.66      2.59 o 
   4  10   9       15.62       25.11      2.83 o 
   5  10   9     2090.34     2170.61     26.24 o 
   6  10   9       66.69       73.72      4.43 o 
   7  10   9      718.50      733.40     12.91 o 
   8  10   9        0.37       -0.37      2.22 o 
   9  10   9       53.91       55.69      4.32 o 
  10  10   9       43.63       49.05      5.60 o 
  11  10   9       29.43       21.03      3.42 o 
  12  10   9        0.23        4.36      4.36 o 
  13  10   9        5.46        5.24      4.74 o 
  -5  11   9        4.15        5.43      3.45 o 
  -4  11   9       17.84       11.33      3.75 o 
  -3  11   9        5.31        1.75      2.86 o 
  -2  11   9        9.88        6.32      4.31 o 
  -1  11   9        0.44        3.77      2.56 o 
   0  11   9       77.38       67.80      4.52 o 
   1  11   9       48.05       33.50      5.12 o 
   2  11   9       50.35       41.03      5.55 o 
   3  11   9       52.61       51.41      3.59 o 
   4  11   9      173.29      174.04      8.81 o 
   5  11   9      373.50      366.29      8.74 o 
   6  11   9      666.78      647.52     11.98 o 
   7  11   9      431.06      417.94      9.65 o 
   8  11   9        7.13        2.83      2.57 o 
   9  11   9        6.04        3.27      2.62 o 
  10  11   9       23.86       21.01      3.47 o 
  11  11   9        7.58        8.92      3.03 o 
  12  11   9        0.50       -2.13      3.99 o 
  13  11   9        0.91        2.81      4.84 o 
  -5  12   9       31.55       37.22      4.84 o 
  -4  12   9       10.01        9.83      3.66 o 
  -3  12   9       19.40       21.38      3.94 o 
  -2  12   9       10.53        9.44      3.16 o 
  -1  12   9       71.50       61.32      4.67 o 
   0  12   9      145.19      150.47      6.20 o 
   1  12   9      112.47      121.09      7.95 o 
   2  12   9       67.99       56.38      6.43 o 
   3  12   9       34.43       18.26      4.90 o 
   4  12   9      355.44      384.90      8.75 o 
   5  12   9       31.16       42.62      3.82 o 
   6  12   9      355.36      367.68      9.05 o 
   7  12   9      126.80      123.10      5.82 o 
   8  12   9      136.10      145.11      6.18 o 
   9  12   9        0.53       -3.18      3.35 o 
  10  12   9       24.56       24.24      5.58 o 
  11  12   9       53.05       42.38      6.83 o 
  12  12   9        0.91        1.86      4.50 o 
  13  12   9       10.30       15.96      5.82 o 
  -4  13   9        5.55        6.51      3.66 o 
  -3  13   9        3.65        5.10      3.43 o 
  -2  13   9        0.71       -2.02      2.68 o 
  -1  13   9        4.49        5.20      3.42 o 
   0  13   9       97.89       90.98      7.64 o 
   1  13   9       37.39       35.95      5.78 o 
   2  13   9        0.05       -2.64      3.52 o 
   3  13   9      122.51      131.78      8.96 o 
   4  13   9      300.17      283.65     11.97 o 
   5  13   9        7.32        5.90      2.97 o 
   6  13   9       64.64       72.73      4.84 o 
   7  13   9       10.39        5.02      2.68 o 
   8  13   9       35.01       38.06      3.94 o 
   9  13   9        6.16        3.95      5.78 o 
  10  13   9        0.49       -0.74      3.67 o 
  11  13   9       40.14       38.76      6.93 o 
  12  13   9       14.27       18.33      6.02 o 
  13  13   9       10.50        6.39      5.68 o 
  -3  14   9        9.92        7.24      5.55 o 
  -2  14   9       27.21       20.80      4.02 o 
  -1  14   9        0.22        0.10      3.86 o 
   0  14   9       94.19       85.88      7.85 o 
   1  14   9       39.50       54.62      6.97 o 
   2  14   9       60.66       67.04      7.48 o 
   3  14   9      123.15      141.72      9.40 o 
   4  14   9      120.08      140.20      9.00 o 
   5  14   9      402.93      405.04     14.51 o 
   6  14   9       60.92       70.25      4.93 o 
   7  14   9      216.47      209.14      9.08 o 
   8  14   9        0.38       -2.41      2.41 o 
   9  14   9        5.33        2.85      2.81 o 
  10  14   9       26.14       35.86      7.29 o 
  11  14   9       33.84       29.02      6.36 o 
  12  14   9        7.11        9.77      5.34 o 
  -2  15   9        0.27        7.24      4.97 o 
  -1  15   9       16.09        6.76      4.97 o 
   0  15   9       13.24       25.91      6.12 o 
   1  15   9        1.74        0.27      4.30 o 
   2  15   9       98.09       81.18      8.19 o 
   3  15   9        9.28        8.39      4.87 o 
   4  15   9       13.07       22.73      5.55 o 
   5  15   9       95.86       85.58      7.64 o 
   6  15   9       16.85       14.30      3.22 o 
   7  15   9       23.05       21.82      3.50 o 
   8  15   9        8.17        6.64      3.03 o 
   9  15   9        9.10       10.20      3.31 o 
  10  15   9       21.23       25.36      4.00 o 
  11  15   9        2.50        8.49      5.07 o 
  12  15   9        0.07        5.11      4.84 o 
  -1  16   9       17.85       20.94      5.78 o 
   0  16   9        2.84        9.77      4.87 o 
   1  16   9        3.91        9.40      5.51 o 
   2  16   9      137.07      132.11      9.51 o 
   3  16   9        9.41       14.31      5.48 o 
   4  16   9       68.48       82.26      8.05 o 
   5  16   9      142.01      148.11      9.91 o 
   6  16   9       59.19       60.10      7.24 o 
   7  16   9        6.97        7.66      2.96 o 
   8  16   9       19.72       30.75      4.12 o 
   9  16   9       26.42       35.02      4.39 o 
  10  16   9        1.22        3.35      4.40 o 
  11  16   9        2.43        0.24      4.74 o 
   0  17   9        7.58        1.56      5.31 o 
   1  17   9       83.86       85.71      9.03 o 
   2  17   9       17.63       17.93      6.19 o 
   3  17   9       94.58      118.28     10.05 o 
   4  17   9        2.29        8.42      5.11 o 
   5  17   9        4.84        5.38      4.67 o 
   6  17   9       16.16       17.72      5.72 o 
   7  17   9        7.99       11.06      5.21 o 
   8  17   9        0.43       -0.16      2.89 o 
   9  17   9        5.54       -1.09      2.99 o 
  10  17   9       12.75       19.85      5.78 o 
   2  18   9       83.37      115.61     10.28 o 
   3  18   9       27.65       50.37      7.61 o 
   4  18   9       33.01       26.42      6.43 o 
   5  18   9        0.16        3.69      4.77 o 
   6  18   9        2.03       -3.28      4.77 o 
   7  18   9        0.11       -3.35      4.57 o 
   8  18   9        5.73       -0.88      4.70 o 
   9  18   9        3.51        4.36      4.38 o 
  -3 -14  10        0.82       -0.64      5.34 o 
  -2 -14  10        0.17       -6.75      4.50 o 
  -1 -14  10        1.23        3.86      5.48 o 
   0 -14  10       17.02       15.80      6.56 o 
   1 -14  10        5.64        5.63      4.46 o 
   2 -14  10       28.74       27.30      7.04 o 
   3 -14  10        1.71       11.30      5.95 o 
  -5 -13  10        3.86       -2.60      5.61 o 
  -4 -13  10        0.05       -2.00      5.21 o 
  -3 -13  10        1.37        3.48      5.45 o 
  -2 -13  10       13.82        9.00      5.28 o 
  -1 -13  10       50.43       45.80      7.78 o 
   0 -13  10        1.19       12.72      6.12 o 
   1 -13  10       10.58       11.10      3.98 o 
   2 -13  10       54.75       58.85      8.02 o 
   3 -13  10        0.73       -0.58      4.97 o 
   4 -13  10       32.46       21.44      7.04 o 
  -6 -12  10        3.78        3.72      5.92 o 
  -5 -12  10        3.17        5.24      5.82 o 
  -4 -12  10        0.50       -6.34      4.23 o 
  -3 -12  10       17.07       18.40      6.26 o 
  -2 -12  10       11.77       12.79      6.02 o 
  -1 -12  10       67.16       87.77      9.00 o 
   0 -12  10        8.20        7.95      5.14 o 
   1 -12  10       19.31       17.99      4.60 o 
   2 -12  10        6.27        7.78      5.07 o 
   3 -12  10       26.80       26.92      6.63 o 
   4 -12  10       31.91       23.95      6.97 o 
   5 -12  10        3.63        6.76      5.82 o 
   6 -12  10        6.75        4.53      6.26 o 
  -6 -11  10        4.16        4.09      5.61 o 
  -5 -11  10        4.77        9.71      5.82 o 
  -4 -11  10        4.49       -0.14      5.14 o 
  -3 -11  10        0.96       -4.23      4.60 o 
  -2 -11  10       14.40       12.95      5.72 o 
  -1 -11  10      162.05      179.13     11.37 o 
   0 -11  10       37.72       52.55      4.84 o 
   1 -11  10       20.70       13.95      5.61 o 
   2 -11  10       30.38       44.85      6.66 o 
   3 -11  10       63.27       47.63      6.83 o 
   4 -11  10       53.29       59.63      7.68 o 
   5 -11  10        0.14       -1.86      5.45 o 
   6 -11  10        6.93       -5.55      5.65 o 
   7 -11  10        1.31        0.27      6.09 o 
  -7 -10  10        6.03       13.09      6.02 o 
  -6 -10  10        0.00       -4.94      4.23 o 
  -5 -10  10        0.00       -4.50      4.74 o 
  -4 -10  10       13.45        9.13      5.14 o 
  -3 -10  10       20.76       20.19      5.68 o 
  -2 -10  10       27.70       28.51      6.49 o 
  -1 -10  10       92.08      105.46      9.20 o 
   0 -10  10       10.28        5.09      3.53 o 
   1 -10  10       33.87       43.43      4.41 o 
   2 -10  10       29.87       24.49      5.48 o 
   3 -10  10      106.66       91.80      8.42 o 
   4 -10  10       22.57       32.44      6.19 o 
   5 -10  10        0.24        3.55      5.51 o 
   6 -10  10       57.40       80.13      8.93 o 
   7 -10  10       52.93       54.56      8.52 o 
   8 -10  10        0.01        1.15      5.65 o 
  -7  -9  10       11.41        6.36      5.14 o 
  -6  -9  10        7.32       10.72      5.55 o 
  -5  -9  10       14.39       13.83      5.72 o 
  -4  -9  10        0.74       -0.78      4.53 o 
  -3  -9  10       20.78       19.08      5.65 o 
  -2  -9  10        0.17       -4.53      4.09 o 
  -1  -9  10       37.95       39.71      6.09 o 
   0  -9  10       77.23       82.97      5.06 o 
   1  -9  10        5.02        1.64      2.84 o 
   2  -9  10        3.51        6.28      3.40 o 
   3  -9  10       17.57       23.47      5.45 o 
   4  -9  10       15.06        9.13      5.18 o 
   5  -9  10      101.18      112.13      9.71 o 
   6  -9  10      181.62      196.14     12.08 o 
   7  -9  10      193.30      198.78     12.62 o 
   8  -9  10       46.74       54.29      8.73 o 
   9  -9  10        8.81       11.43      6.76 o 
  -8  -8  10        0.49        1.59      5.78 o 
  -7  -8  10        2.88        1.69      5.21 o 
  -6  -8  10       14.12        7.88      5.18 o 
  -5  -8  10        0.32        3.89      4.67 o 
  -4  -8  10       56.08       69.64      7.85 o 
  -3  -8  10        1.84       -2.06      4.30 o 
  -2  -8  10        4.04        2.16      3.96 o 
  -1  -8  10       23.54       20.36      5.28 o 
   0  -8  10       20.05       16.92      3.11 o 
   1  -8  10        2.43        1.78      2.59 o 
   2  -8  10      100.62       94.19      5.29 o 
   3  -8  10       19.88       30.07      5.18 o 
   4  -8  10        0.14        0.30      4.30 o 
   5  -8  10       76.24       59.49      7.48 o 
   6  -8  10        0.21        1.45      4.84 o 
   7  -8  10       53.23       66.56      8.08 o 
   8  -8  10       18.76       17.89      6.32 o 
   9  -8  10       76.01       75.02      9.17 o 
  -8  -7  10        0.55       -1.39      5.72 o 
  -7  -7  10        0.07       -1.45      5.21 o 
  -6  -7  10        0.01        1.89      4.84 o 
  -5  -7  10       50.90       57.33      7.41 o 
  -4  -7  10       40.14       47.02      6.97 o 
  -3  -7  10        0.21       -5.33      3.55 o 
  -2  -7  10       38.01       36.83      5.78 o 
  -1  -7  10       98.56       76.55      4.38 o 
   0  -7  10        1.68       -1.17      3.74 o 
   1  -7  10       67.31       67.18      4.40 o 
   2  -7  10        0.28        2.38      2.44 o 
   3  -7  10       96.11      125.35      8.15 o 
   4  -7  10       13.89       11.50      4.67 o 
   5  -7  10       29.48       18.67      5.21 o 
   6  -7  10       61.04       55.67      6.97 o 
   7  -7  10      150.43      146.29     10.15 o 
   8  -7  10       68.07       51.18      7.92 o 
   9  -7  10       23.05       23.51      7.17 o 
  10  -7  10        4.74       -8.25      5.65 o 
  -8  -6  10        5.21        5.68      5.34 o 
  -7  -6  10        0.50        1.56      5.48 o 
  -6  -6  10        8.42        6.09      5.21 o 
  -5  -6  10      101.95       95.65      8.76 o 
  -4  -6  10      306.75      302.86     13.23 o 
  -3  -6  10       58.72       48.78      6.16 o 
  -2  -6  10       34.10       25.06      4.77 o 
  -1  -6  10       12.23       10.01      4.13 o 
   0  -6  10        1.50        0.44      2.10 o 
   1  -6  10        4.05        2.66      2.81 o 
   2  -6  10       51.81       70.66      4.33 o 
   3  -6  10        2.59        2.47      3.55 o 
   4  -6  10        3.79        5.78      4.16 o 
   5  -6  10       80.86      111.31      8.08 o 
   6  -6  10      172.60      151.29      9.57 o 
   7  -6  10       30.80       34.91      6.39 o 
   8  -6  10      115.05       87.84      8.49 o 
   9  -6  10       18.14        5.07      6.02 o 
  10  -6  10        3.08        3.08      5.68 o 
  -8  -5  10        5.68        8.76      5.55 o 
  -7  -5  10       50.96       41.40      7.27 o 
  -6  -5  10       11.55       -1.56      4.63 o 
  -5  -5  10        2.69       -5.33      3.55 o 
  -4  -5  10        1.32       11.60      4.87 o 
  -3  -5  10       80.42       90.61      7.37 o 
  -2  -5  10      137.76      129.54      8.46 o 
  -1  -5  10       35.15       32.12      2.87 o 
   0  -5  10       27.26       18.75      2.68 o 
   1  -5  10       23.74       32.45      4.63 o 
   2  -5  10       25.52       28.16      3.09 o 
   3  -5  10        1.46       -0.10      3.25 o 
   4  -5  10        3.89       -1.79      3.65 o 
   5  -5  10      776.08      877.57     21.14 o 
   6  -5  10      979.30     1042.72     24.49 o 
   7  -5  10       37.88       43.13      6.63 o 
   8  -5  10      150.76      135.19     10.08 o 
   9  -5  10       31.61       37.31      6.93 o 
  10  -5  10        0.07       -2.03      5.41 o 
  11  -5  10        0.03        9.94      5.95 o 
  -9  -4  10        1.65        5.11      6.12 o 
  -8  -4  10       36.61       41.23      7.78 o 
  -7  -4  10        0.78       -0.47      5.28 o 
  -6  -4  10        1.64       -4.97      4.13 o 
  -5  -4  10       28.27       20.43      5.24 o 
  -4  -4  10       34.50       28.48      5.61 o 
  -3  -4  10        0.17       -0.68      3.65 o 
  -2  -4  10      168.73      179.57      9.40 o 
  -1  -4  10      139.37      142.98      4.81 o 
   0  -4  10        0.88        1.21      1.78 o 
   1  -4  10       22.24       11.64      2.29 o 
   2  -4  10        0.39       -2.62      1.76 o 
   3  -4  10       84.43       78.22      4.14 o 
   4  -4  10      203.17      194.55      8.80 o 
   5  -4  10       16.04        5.41      3.75 o 
   6  -4  10      246.31      192.32     10.05 o 
   7  -4  10      230.88      188.77     10.49 o 
   8  -4  10      230.21      231.45     11.50 o 
   9  -4  10       17.65       15.86      5.82 o 
  10  -4  10       12.55        2.98      5.34 o 
  11  -4  10        0.03       -3.28      5.31 o 
  -9  -3  10        0.82        1.89      5.82 o 
  -8  -3  10        3.51        0.07      5.68 o 
  -7  -3  10       21.56       24.32      6.73 o 
  -6  -3  10       16.55       13.94      5.65 o 
  -5  -3  10      131.59      179.57     10.69 o 
  -4  -3  10       22.78       37.31      5.92 o 
  -3  -3  10       14.75        5.65      4.03 o 
  -2  -3  10       41.84       45.97      5.58 o 
  -1  -3  10        1.02        0.68      1.68 o 
   0  -3  10       95.00       82.38      3.69 o 
   1  -3  10        0.70        0.38      1.59 o 
   2  -3  10        0.18        3.94      2.96 o 
   3  -3  10        4.48        2.07      1.94 o 
   4  -3  10       92.37       91.73      6.46 o 
   5  -3  10       42.00       35.51      5.01 o 
   6  -3  10      203.23      179.84      9.37 o 
   7  -3  10      129.17      117.91      8.05 o 
   8  -3  10      299.75      282.16     12.14 o 
   9  -3  10       48.92       41.03      6.26 o 
  10  -3  10        3.17        3.75      5.04 o 
  11  -3  10       11.72       17.15      5.75 o 
  12  -3  10       15.01       19.14      6.66 o 
  -9  -2  10        0.00       -3.25      6.02 o 
  -8  -2  10        7.60        8.52      6.19 o 
  -7  -2  10        5.12       -1.01      5.14 o 
  -6  -2  10        6.47        4.36      4.94 o 
  -5  -2  10      250.76      224.05     11.70 o 
  -4  -2  10      282.09      310.06     12.89 o 
  -3  -2  10      599.72      669.20     18.23 o 
  -2  -2  10      180.27      161.85      4.84 o 
  -1  -2  10        6.84        2.38      3.79 o 
   0  -2  10       17.41       14.57      2.81 o 
   1  -2  10      182.96      173.50      5.08 o 
   2  -2  10      341.66      374.84      7.66 o 
   3  -2  10        0.00        0.05      1.78 o 
   4  -2  10       14.75       11.70      3.62 o 
   5  -2  10       56.82       62.78      5.55 o 
   6  -2  10      373.90      426.69     13.43 o 
   7  -2  10      658.47      658.54     17.52 o 
   8  -2  10      143.56      118.38      8.15 o 
   9  -2  10      427.38      411.74     14.85 o 
  10  -2  10        5.94        7.95      5.14 o 
  11  -2  10        4.38        7.07      5.38 o 
  12  -2  10       27.51       14.04      6.05 o 
  -9  -1  10        1.82        6.66      6.26 o 
  -8  -1  10        3.05        0.85      5.34 o 
  -7  -1  10       14.97        4.09      5.41 o 
  -6  -1  10       11.17        7.85      5.14 o 
  -5  -1  10       51.24       68.39      7.75 o 
  -4  -1  10       85.00       49.96      6.63 o 
  -3  -1  10      523.13      467.32     14.95 o 
  -2  -1  10      116.22      127.92      4.40 o 
  -1  -1  10      257.02      246.90      5.95 o 
   0  -1  10       19.40       20.28      2.32 o 
   1  -1  10       24.42       34.34      2.66 o 
   2  -1  10        2.04        1.93      1.61 o 
   3  -1  10        6.49        2.05      1.70 o 
   4  -1  10      947.31     1007.58     14.29 o 
   5  -1  10      784.32      815.70     18.20 o 
   6  -1  10       14.91       23.95      4.23 o 
   7  -1  10        3.84        1.42      3.38 o 
   8  -1  10      128.07      135.29      8.59 o 
   9  -1  10        0.84        2.00      4.33 o 
  10  -1  10      141.50      149.84      9.74 o 
  11  -1  10        9.11        7.10      4.97 o 
  12  -1  10       19.77       23.47      6.29 o 
  13  -1  10        0.07        1.08      5.11 o 
  -8   0  10        0.01       -2.77      5.31 o 
  -7   0  10        7.68        0.54      4.77 o 
  -6   0  10       29.31       11.64      5.41 o 
  -5   0  10      193.65      176.19     10.38 o 
  -4   0  10       47.21       46.34      6.43 o 
  -3   0  10      518.19      439.75     14.65 o 
  -1   0  10      800.48      678.49     10.70 o 
   0   0  10        5.28       15.36      2.20 o 
   1   0  10        2.77        5.51      2.16 o 
   2   0  10       57.19       64.70      4.72 o 
   3   0  10      315.42      262.60      6.85 o 
   4   0  10      212.35      237.82      8.34 o 
   5   0  10      325.01      342.26     10.82 o 
   6   0  10      134.87      153.19      7.81 o 
   7   0  10       53.40       61.39      5.58 o 
   8   0  10        5.01        4.87      4.13 o 
   9   0  10        9.79        5.21      3.92 o 
  10   0  10       14.82       20.70      5.21 o 
  11   0  10        1.99       -0.44      4.43 o 
  12   0  10        3.57        3.38      4.77 o 
  13   0  10        8.05       -2.00      5.11 o 
  -8   1  10        0.41        2.91      5.89 o 
  -7   1  10       37.01       30.88      7.00 o 
  -6   1  10      146.40      158.19     10.72 o 
  -5   1  10      233.61      219.18     11.97 o 
  -4   1  10        4.18       -5.51      4.13 o 
  -3   1  10       12.32       -2.60      3.69 o 
  -2   1  10      316.39      338.27      7.25 o 
  -1   1  10       32.07       23.53      2.72 o 
   0   1  10     1115.44     1105.30     14.84 o 
   1   1  10     1615.43     1797.20     21.21 o 
   2   1  10       55.63       59.40      3.30 o 
   3   1  10       63.72       69.84      3.40 o 
   4   1  10      292.82      249.90      5.85 o 
   5   1  10       23.12       20.76      2.36 o 
   6   1  10      104.54      116.35      6.87 o 
   7   1  10       19.04       22.49      4.26 o 
   8   1  10      362.69      409.75     13.02 o 
   9   1  10        5.84        8.32      3.99 o 
  10   1  10       60.07       66.19      6.80 o 
  11   1  10       20.82       26.28      5.48 o 
  12   1  10       82.44       77.02      7.58 o 
  13   1  10       40.63       37.88      6.63 o 
  -8   2  10        6.95        9.30      5.99 o 
  -7   2  10        1.99        0.58      4.63 o 
  -6   2  10        1.32        0.81      5.04 o 
  -5   2  10       81.24      106.07      9.34 o 
  -4   2  10      106.80      105.60      8.22 o 
  -3   2  10       65.61       54.89      5.99 o 
  -2   2  10        4.71        4.43      2.01 o 
  -1   2  10        3.82        1.36      2.03 o 
   0   2  10      244.40      260.37      6.25 o 
   1   2  10     2231.71     2350.50     26.31 o 
   2   2  10      496.43      547.41     14.04 o 
   3   2  10       39.70       30.41      2.86 o 
   4   2  10        7.68        9.08      2.49 o 
   5   2  10      120.71      112.85      4.79 o 
   6   2  10        3.22        3.42      3.08 o 
   7   2  10      255.44      262.98      9.84 o 
   8   2  10       13.03        4.70      3.38 o 
   9   2  10        9.22        4.36      3.72 o 
  10   2  10       44.43       58.07      4.39 o 
  11   2  10       12.17        9.52      3.25 o 
  12   2  10        0.24       -2.94      3.67 o 
  13   2  10        9.62       25.59      6.76 o 
  -8   3  10        1.22       -7.71      5.14 o 
  -7   3  10        0.03        4.67      5.34 o 
  -6   3  10       40.97       47.56      7.64 o 
  -5   3  10        8.65       22.15      5.99 o 
  -4   3  10       87.16       88.62      8.25 o 
  -3   3  10      165.17      186.66      5.90 o 
  -2   3  10        7.14       -0.81      1.86 o 
  -1   3  10       48.93       41.90      3.13 o 
   0   3  10      657.06      712.12     11.25 o 
   1   3  10     4237.45     4416.30     45.13 o 
   2   3  10       73.19       78.14      3.71 o 
   3   3  10      203.97      197.45      5.16 o 
   4   3  10     1834.92     1949.24     40.47 o 
   5   3  10       11.68       12.22      1.82 o 
   6   3  10       20.36       15.12      1.97 o 
   7   3  10        0.06       -0.98      2.87 o 
   8   3  10      136.63      135.19      5.26 o 
   9   3  10       39.87       41.28      3.63 o 
  10   3  10      494.57      494.31     10.86 o 
  11   3  10      122.80      122.09      6.02 o 
  12   3  10        3.73        4.48      3.11 o 
  13   3  10       71.14       76.94      5.55 o 
  -8   4  10        1.14       -3.11      5.11 o 
  -7   4  10        9.09        9.00      6.09 o 
  -6   4  10       23.63       18.06      5.92 o 
  -5   4  10       58.66       66.19      8.02 o 
  -4   4  10       40.48       47.90      6.77 o 
  -3   4  10        0.57       -2.45      2.18 o 
  -2   4  10      230.21      233.77      9.45 o 
  -1   4  10      127.93      132.25      5.04 o 
   0   4  10      644.55      678.25     12.47 o 
   1   4  10      310.42      323.82      6.97 o 
   2   4  10       27.46       33.36      2.55 o 
   3   4  10      262.71      240.94      6.73 o 
   4   4  10     1691.50     1771.98     29.94 o 
   5   4  10      741.38      798.74     10.99 o 
   6   4  10        8.65        9.61      3.08 o 
   7   4  10        1.44        0.69      1.83 o 
   8   4  10       69.90       69.29      4.47 o 
   9   4  10      174.18      199.07      7.58 o 
  10   4  10      160.83      201.58      7.09 o 
  11   4  10       10.64        9.06      3.81 o 
  12   4  10       13.75       15.86      3.63 o 
  13   4  10        4.12        5.98      3.25 o 
  14   4  10        7.93        2.13      4.94 o 
  -7   5  10        6.88        9.20      6.09 o 
  -6   5  10       33.38       20.84      6.43 o 
  -5   5  10       15.81       10.45      5.14 o 
  -4   5  10      203.69      187.28     10.86 o 
  -3   5  10       14.22       10.45      2.89 o 
  -2   5  10       30.48       11.94      2.78 o 
  -1   5  10      119.52      137.46      5.21 o 
   0   5  10       85.26      122.96      4.68 o 
   1   5  10      800.89      787.14     11.96 o 
   2   5  10      127.62      166.04      4.87 o 
   3   5  10       18.97       23.66      2.18 o 
   4   5  10       96.43      101.98      3.54 o 
   5   5  10      339.58      357.31     10.72 o 
   6   5  10        5.78        9.47      2.10 o 
   7   5  10      203.40      228.92      6.40 o 
   8   5  10      478.72      510.46     13.06 o 
   9   5  10        2.46        6.44      2.58 o 
  10   5  10      174.25      165.19      6.55 o 
  11   5  10      273.19      279.45      8.40 o 
  12   5  10       18.97       30.59      4.67 o 
  13   5  10        7.11       10.01      5.11 o 
  14   5  10        0.00       -4.50      4.50 o 
  -7   6  10        0.99        9.34      6.02 o 
  -6   6  10        3.71       12.18      6.09 o 
  -5   6  10       61.12       51.79      7.61 o 
  -4   6  10       70.09       57.33      7.44 o 
  -3   6  10      256.18      221.93      7.12 o 
  -2   6  10       28.78       26.74      3.33 o 
  -1   6  10      275.87      254.95      6.90 o 
   0   6  10       34.15       46.63      3.36 o 
   1   6  10       95.57       62.36      3.43 o 
   2   6  10       27.05       20.98      2.25 o 
   3   6  10       88.03       76.02      3.28 o 
   4   6  10        4.62        3.75      2.44 o 
   5   6  10      191.56      189.75      7.98 o 
   6   6  10       38.79       44.55      3.19 o 
   7   6  10        0.07       -0.03      1.87 o 
   8   6  10       52.09       56.24      3.82 o 
   9   6  10      160.77      172.36      6.32 o 
  10   6  10      202.77      230.99      7.48 o 
  11   6  10       23.26       20.82      3.74 o 
  12   6  10       38.67       39.57      4.22 o 
  13   6  10        0.53       -5.68      3.79 o 
  14   6  10        3.31       -1.69      4.60 o 
  -7   7  10       47.01       43.46      8.52 o 
  -6   7  10        4.37       -5.65      5.51 o 
  -5   7  10       76.88       92.41      9.30 o 
  -4   7  10        7.19        5.61      2.99 o 
  -3   7  10      364.87      379.16     21.55 o 
  -2   7  10        8.99        0.42      3.30 o 
  -1   7  10       10.25        7.31      2.45 o 
   0   7  10      125.16      144.70      5.24 o 
   1   7  10        7.31       11.09      2.17 o 
   2   7  10       26.17       34.28      2.62 o 
   3   7  10       93.85       97.55      6.22 o 
   4   7  10       69.33       67.88      5.11 o 
   5   7  10        1.94        2.60      1.77 o 
   6   7  10      207.49      208.27      6.03 o 
   7   7  10      129.27      127.09      8.08 o 
   8   7  10      322.85      331.86      8.22 o 
   9   7  10      296.26      270.47      7.78 o 
  10   7  10        1.27        0.18      2.50 o 
  11   7  10        6.66        2.13      2.71 o 
  12   7  10        7.51        8.98      3.20 o 
  13   7  10       42.18       43.90      7.10 o 
  14   7  10        1.23        4.43      4.94 o 
  -6   8  10      129.88      159.44     12.08 o 
  -5   8  10        3.81       -1.73      5.51 o 
  -4   8  10       17.97       13.03      4.99 o 
  -3   8  10      245.32      222.02      7.44 o 
  -2   8  10       38.30       33.44      3.59 o 
  -1   8  10       22.42       24.96      3.17 o 
   0   8  10      154.06      158.32      6.59 o 
   1   8  10        1.05       -0.34      1.73 o 
   2   8  10       14.45       20.52      3.79 o 
   3   8  10      467.14      453.55     13.12 o 
   4   8  10      314.68      329.21     10.89 o 
   5   8  10      308.43      269.48      6.76 o 
   6   8  10      159.72      159.82      5.60 o 
   7   8  10       86.18       95.03      4.81 o 
   8   8  10      353.19      362.00      8.76 o 
   9   8  10      763.56      768.70     24.30 o 
  10   8  10       22.78       25.58      5.95 o 
  11   8  10        8.43       17.30      5.67 o 
  12   8  10       36.89       34.44      3.97 o 
  13   8  10        8.48        8.79      4.94 o 
  14   8  10        1.69       -2.27      4.60 o 
  -6   9  10        0.84       -5.62      5.62 o 
  -5   9  10      227.40      244.34     13.77 o 
  -4   9  10       40.05       48.61      4.68 o 
  -3   9  10        0.41       -1.28      2.66 o 
  -2   9  10        8.32        8.36      4.62 o 
  -1   9  10       33.92       25.24      3.21 o 
   0   9  10        2.32        4.45      2.43 o 
   1   9  10       60.17       65.47      3.91 o 
   2   9  10      269.03      241.97      9.78 o 
   3   9  10       42.18       35.11      4.67 o 
   4   9  10       21.96       21.27      2.68 o 
   5   9  10      158.95      168.62      5.67 o 
   6   9  10      349.98      354.28     10.64 o 
   7   9  10       29.55       33.86      3.49 o 
   8   9  10      169.75      169.70     18.26 o 
   9   9  10        6.69        9.74      5.77 o 
  10   9  10      138.26      141.05      6.17 o 
  11   9  10        0.00        3.21      2.61 o 
  12   9  10        1.40       -0.39      2.55 o 
  13   9  10        1.90        5.82      4.70 o 
  -5  10  10        0.85        6.43      6.19 o 
  -4  10  10       86.03       87.35     14.07 o 
  -3  10  10       41.05       51.03      4.65 o 
  -2  10  10        0.05       -3.41      2.53 o 
  -1  10  10       10.70       10.04      2.94 o 
   0  10  10      438.53      409.77      9.42 o 
   1  10  10       59.91       48.22      3.71 o 
   2  10  10       82.32       68.43      6.06 o 
   3  10  10       20.02       13.53      3.75 o 
   4  10  10      274.54      251.03      6.72 o 
   5  10  10      455.45      486.58      9.95 o 
   6  10  10       56.56       64.43      8.42 o 
   7  10  10        7.52        9.63      2.78 o 
   8  10  10      105.81      104.27      9.37 o 
   9  10  10      126.29      129.33      7.81 o 
  10  10  10       20.73       11.84      4.19 o 
  11  10  10        8.91        4.85      4.48 o 
  12  10  10        0.87       -2.77      3.55 o 
  13  10  10        2.45        4.53      4.46 o 
  -5  11  10        5.94        5.68      6.46 o 
  -4  11  10        8.72        2.63      3.34 o 
  -3  11  10       54.66       58.70      4.94 o 
  -2  11  10       12.74       13.48      3.26 o 
  -1  11  10       17.85       19.78      3.52 o 
   0  11  10        2.59        5.50      2.73 o 
   1  11  10       49.95       63.01      6.39 o 
   2  11  10      127.60      125.86      8.39 o 
   3  11  10       98.24      120.35      7.75 o 
   4  11  10      319.67      315.76     14.43 o 
   5  11  10      323.16      327.72      8.28 o 
   6  11  10      310.29      329.40      8.62 o 
   7  11  10       54.90       43.83      4.25 o 
   8  11  10       17.77       15.12      3.13 o 
   9  11  10      125.72      103.00      5.48 o 
  10  11  10       39.93       37.14      3.95 o 
  11  11  10        6.11        3.57      2.94 o 
  12  11  10        0.56        2.77      4.30 o 
  13  11  10        0.01        3.65      4.63 o 
  -4  12  10        3.17       -1.23      3.25 o 
  -3  12  10        0.86       -0.04      3.67 o 
  -2  12  10        0.04        0.65      3.47 o 
  -1  12  10       67.98       80.80      5.34 o 
   0  12  10       18.51       18.64      5.14 o 
   1  12  10        3.85        7.85      4.03 o 
   2  12  10        1.49        4.33      3.99 o 
   3  12  10      330.32      336.48     13.09 o 
   4  12  10       63.01       46.14      4.85 o 
   5  12  10      705.38      730.77     13.08 o 
   6  12  10        1.23        5.93      2.77 o 
   7  12  10      571.79      595.53     12.11 o 
   8  12  10        5.48        3.61      2.82 o 
   9  12  10       14.57       12.42      3.20 o 
  10  12  10       11.99       19.68      3.48 o 
  11  12  10        7.54       14.30      3.31 o 
  12  12  10        0.35       -3.45      3.92 o 
  13  12  10        9.61        1.52      4.57 o 
  -3  13  10        0.01        0.79      4.62 o 
  -2  13  10       16.88       12.51      5.01 o 
  -1  13  10        6.80        0.37      4.26 o 
   0  13  10        4.46        2.71      3.79 o 
   1  13  10       13.39       16.37      4.90 o 
   2  13  10       10.35       11.30      4.36 o 
   3  13  10       35.91       50.67      6.36 o 
   4  13  10       52.55       57.63      6.87 o 
   5  13  10        6.58        7.53      2.91 o 
   6  13  10        0.86       -2.75      2.33 o 
   7  13  10        4.07       11.58      3.01 o 
   8  13  10       35.13       41.28      4.11 o 
   9  13  10       33.46       32.20      3.92 o 
  10  13  10        0.95       -3.62      2.42 o 
  11  13  10        6.98        7.60      3.23 o 
  12  13  10       19.90       17.25      5.75 o 
  -2  14  10        0.02        1.56      4.63 o 
  -1  14  10        6.42        5.14      4.87 o 
   0  14  10       10.43        6.39      5.04 o 
   1  14  10       71.85       72.08      7.81 o 
   2  14  10      171.05      185.05     10.72 o 
   3  14  10        4.98        7.14      4.46 o 
   4  14  10       89.62       95.82      8.12 o 
   5  14  10       49.92       54.18      6.77 o 
   6  14  10        1.35        0.93      2.53 o 
   7  14  10        6.94        3.13      2.59 o 
   8  14  10        0.01       -0.79      2.54 o 
   9  14  10       30.93       36.64      4.24 o 
  10  14  10       14.50       10.22      3.42 o 
  11  14  10       32.36       29.63      6.19 o 
  12  14  10       29.73       46.75      7.54 o 
  -2  15  10        9.52       10.89      5.48 o 
  -1  15  10        3.84        2.44      4.43 o 
   0  15  10       13.07       12.89      5.55 o 
   1  15  10       36.82       42.21      6.93 o 
   2  15  10       13.23       17.45      5.65 o 
   3  15  10       24.89       29.66      6.05 o 
   4  15  10        1.81        2.87      4.46 o 
   5  15  10       83.17       85.95      8.05 o 
   6  15  10       10.28       18.84      5.34 o 
   7  15  10       43.46       47.87      4.41 o 
   8  15  10        1.39       -3.23      2.41 o 
   9  15  10        4.09        6.06      3.10 o 
  10  15  10       25.77       27.66      4.14 o 
  11  15  10       17.41       22.66      6.05 o 
   0  16  10        1.26        9.34      5.51 o 
   1  16  10       14.51       19.21      6.22 o 
   2  16  10        5.21        7.27      4.80 o 
   3  16  10        0.47       -1.69      4.70 o 
   4  16  10       93.57      107.66      8.96 o 
   5  16  10       99.52      102.42      9.00 o 
   6  16  10        4.36       -0.54      4.09 o 
   7  16  10        0.97       12.79      5.01 o 
   8  16  10        3.61        4.62      3.91 o 
   9  16  10        2.66        2.05      2.99 o 
  10  16  10        0.04       -1.48      3.87 o 
  11  16  10        0.76       -2.16      4.03 o 
   1  17  10       25.34       31.93      7.34 o 
   2  17  10       70.63       81.92      9.03 o 
   3  17  10        0.08        9.23      5.34 o 
   4  17  10        5.05        2.44      4.70 o 
   5  17  10       16.03       17.89      5.92 o 
   6  17  10       21.37       20.80      5.65 o 
   7  17  10       20.98       29.97      6.32 o 
   8  17  10        1.99        6.26      4.90 o 
   9  17  10        0.46       -2.19      2.81 o 
  10  17  10       14.75       19.02      4.20 o 
   3  18  10       63.40       60.85      8.19 o 
   4  18  10        8.32        7.24      5.58 o 
   5  18  10        3.04        3.72      5.34 o 
   6  18  10        2.14       -2.13      4.84 o 
   7  18  10        2.84        4.60      5.07 o 
   8  18  10        8.17        6.56      5.68 o 
  -1 -14  11       21.41       19.96      6.80 o 
   0 -14  11        9.75        9.17      6.12 o 
  -3 -13  11        0.05        0.51      5.31 o 
  -2 -13  11        8.84        6.12      5.82 o 
  -1 -13  11        0.53       11.97      6.12 o 
   0 -13  11       11.00       19.35      6.36 o 
   1 -13  11        1.46       -4.80      5.18 o 
   2 -13  11        4.86        7.10      4.12 o 
   3 -13  11       22.54        8.05      6.32 o 
  -5 -12  11        0.03        1.25      5.78 o 
  -4 -12  11        0.02        2.06      5.14 o 
  -3 -12  11        0.04       -0.14      5.07 o 
  -2 -12  11        1.80        1.01      5.34 o 
  -1 -12  11       29.09       26.75      6.43 o 
   0 -12  11       10.79        1.56      5.28 o 
   1 -12  11        2.29       -1.44      3.99 o 
   2 -12  11        0.20       -0.04      3.58 o 
   3 -12  11        3.02       -2.50      5.48 o 
   4 -12  11       20.42       32.27      7.14 o 
   5 -12  11        0.54       -6.12      5.72 o 
  -5 -11  11        1.00        0.41      5.58 o 
  -4 -11  11        8.49        8.83      6.16 o 
  -3 -11  11        6.94        2.57      5.11 o 
  -2 -11  11        9.84       18.64      6.46 o 
  -1 -11  11        0.29        0.24      5.18 o 
   0 -11  11       57.19       52.02      7.21 o 
   1 -11  11       70.30       77.94      6.93 o 
   2 -11  11        0.48        0.07      3.47 o 
   3 -11  11       14.98       10.28      5.72 o 
   4 -11  11       10.32       11.33      5.99 o 
   5 -11  11       30.31       63.82      8.56 o 
   6 -11  11        8.10        9.30      6.49 o 
  -6 -10  11       27.07       26.75      7.20 o 
  -5 -10  11       30.88       32.50      7.20 o 
  -4 -10  11       23.58       14.54      6.16 o 
  -3 -10  11       12.41       14.10      5.89 o 
  -2 -10  11      141.38      137.02     10.15 o 
  -1 -10  11       10.91       16.61      5.85 o 
   0 -10  11       10.79       13.23      5.58 o 
   1 -10  11       66.07       63.21      5.03 o 
   2 -10  11        0.52       -4.64      4.06 o 
   3 -10  11       74.52       95.92      8.66 o 
   4 -10  11       30.50       34.91      6.83 o 
   5 -10  11       30.60       34.26      7.31 o 
   6 -10  11       70.21       70.66      8.69 o 
   7 -10  11        7.05        5.95      6.32 o 
  -7  -9  11       17.94       19.62      6.70 o 
  -6  -9  11        3.08        4.26      5.48 o 
  -5  -9  11        0.40       -1.42      4.84 o 
  -4  -9  11        6.28       -3.04      4.67 o 
  -3  -9  11      118.95      107.56      9.78 o 
  -2  -9  11      105.40      105.80      9.03 o 
  -1  -9  11       93.75      104.18      9.07 o 
   0  -9  11        3.31        4.13      4.19 o 
   1  -9  11       15.92       11.21      3.41 o 
   2  -9  11        0.88       -0.89      2.81 o 
   3  -9  11       47.67       52.83      6.53 o 
   4  -9  11        0.22        2.44      4.80 o 
   5  -9  11       19.13       16.61      5.75 o 
   6  -9  11       36.13       34.33      7.17 o 
   7  -9  11       26.16       25.71      7.41 o 
   8  -9  11        2.10       -7.81      5.21 o 
  -7  -8  11        1.99        2.00      5.61 o 
  -6  -8  11        0.64        2.71      5.38 o 
  -5  -8  11        8.36        5.68      5.41 o 
  -4  -8  11        0.01       -5.99      3.99 o 
  -3  -8  11        4.35        3.04      5.18 o 
  -2  -8  11      157.76      165.94     10.66 o 
  -1  -8  11      266.67      274.58     12.85 o 
   0  -8  11        2.15       -1.12      2.65 o 
   1  -8  11       32.31       35.20      5.14 o 
   2  -8  11        0.60       -2.78      2.54 o 
   3  -8  11       51.22       47.42      6.36 o 
   4  -8  11        6.04       10.38      4.67 o 
   5  -8  11        0.05        1.56      4.43 o 
   6  -8  11        1.00       -0.07      4.87 o 
   7  -8  11        7.78        8.73      5.99 o 
   8  -8  11        0.20       -3.55      5.28 o 
   9  -8  11       73.42       64.03      9.03 o 
  -7  -7  11        0.05       -5.24      4.87 o 
  -6  -7  11       20.84       14.00      5.89 o 
  -5  -7  11       44.94       45.26      7.31 o 
  -4  -7  11        0.51       -5.04      4.60 o 
  -3  -7  11        1.85       -2.60      4.13 o 
  -2  -7  11       21.41       30.48      6.05 o 
  -1  -7  11      155.19      170.81     10.25 o 
   0  -7  11       53.78       51.78      4.03 o 
   1  -7  11        9.89        8.67      5.48 o 
   2  -7  11       42.71       42.25      4.70 o 
   3  -7  11        5.73        4.55      2.90 o 
   4  -7  11       11.75       15.56      4.74 o 
   5  -7  11      107.76      100.90      8.80 o 
   6  -7  11       14.91       18.13      6.05 o 
   7  -7  11       75.66       57.67      8.02 o 
   8  -7  11      137.46      131.40     10.82 o 
   9  -7  11       31.41       31.76      7.68 o 
  10  -7  11       11.68       12.62      7.10 o 
  -8  -6  11        0.54        4.06      6.29 o 
  -7  -6  11        9.28        6.56      5.92 o 
  -6  -6  11        5.04       -2.98      4.94 o 
  -5  -6  11       35.44       25.77      6.32 o 
  -4  -6  11      165.36      144.26     10.22 o 
  -3  -6  11       15.92       10.62      5.11 o 
  -2  -6  11       99.49      120.01      9.03 o 
  -1  -6  11        5.71       17.79      4.90 o 
   0  -6  11        0.33        2.68      2.49 o 
   1  -6  11       24.90       24.67      3.18 o 
   2  -6  11        5.36       10.32      2.68 o 
   3  -6  11        1.26        1.84      2.47 o 
   4  -6  11       57.66       49.42      6.26 o 
   5  -6  11      219.19      223.54     10.82 o 
   6  -6  11      610.06      520.83     17.05 o 
   7  -6  11       19.55       18.40      5.51 o 
   8  -6  11       31.91       34.64      6.70 o 
   9  -6  11       28.48       43.73      7.92 o 
  10  -6  11        3.10        4.13      6.26 o 
  -8  -5  11       14.91       21.71      7.41 o 
  -7  -5  11        0.09        2.81      5.45 o 
  -6  -5  11        0.05        5.07      5.61 o 
  -5  -5  11       84.35       71.88      7.81 o 
  -4  -5  11        0.21        2.47      4.60 o 
  -3  -5  11        9.14        6.73      4.23 o 
  -2  -5  11      171.36      193.88     10.45 o 
  -1  -5  11       58.50       48.88      5.68 o 
   0  -5  11      100.55       83.53      4.28 o 
   1  -5  11        8.55        3.11      4.70 o 
   2  -5  11        5.84       10.39      4.60 o 
   3  -5  11      178.93      177.71      6.18 o 
   4  -5  11       60.69       66.80      6.16 o 
   5  -5  11       43.73       36.67      5.92 o 
   6  -5  11      543.12      552.83     17.39 o 
   7  -5  11      122.76       98.93      8.83 o 
   8  -5  11       71.88       73.84      7.98 o 
   9  -5  11        6.37        0.37      5.11 o 
  10  -5  11       77.44       52.49      8.29 o 
  11  -5  11        4.78        4.90      5.72 o 
  -8  -4  11        9.49       11.16      6.60 o 
  -7  -4  11       11.99       27.09      6.63 o 
  -6  -4  11        5.09        5.41      5.07 o 
  -5  -4  11        2.54        1.45      4.70 o 
  -4  -4  11       26.78       34.53      6.09 o 
  -3  -4  11        3.39        1.35      3.72 o 
  -2  -4  11       79.85       91.05      7.71 o 
  -1  -4  11        0.04       -0.88      3.16 o 
   0  -4  11       49.04       47.19      3.47 o 
   1  -4  11        1.94        2.56      2.04 o 
   2  -4  11       75.15       84.92      4.40 o 
   3  -4  11       11.09       14.45      2.71 o 
   4  -4  11       15.37       10.42      3.75 o 
   5  -4  11       57.58       61.66      6.36 o 
   6  -4  11       45.42       32.30      6.02 o 
   7  -4  11       89.00       90.48      7.78 o 
   8  -4  11        7.21        6.02      4.90 o 
   9  -4  11        0.06        5.61      5.11 o 
  10  -4  11       39.10       35.24      7.17 o 
  11  -4  11        0.51       -1.22      5.31 o 
  -8  -3  11       23.38       26.72      7.51 o 
  -7  -3  11       34.96       24.96      7.17 o 
  -6  -3  11       18.71       23.78      6.36 o 
  -5  -3  11        1.43       -1.42      4.60 o 
  -4  -3  11       68.37       52.43      6.56 o 
  -3  -3  11        1.73       -4.03      3.89 o 
  -2  -3  11      222.24      176.97      9.67 o 
  -1  -3  11       72.56       73.71      4.01 o 
   0  -3  11        0.68       -2.54      1.69 o 
   1  -3  11       59.19       67.28      6.09 o 
   2  -3  11      302.23      367.11     11.50 o 
   3  -3  11       87.54       68.84      4.13 o 
   4  -3  11        2.68        7.11      2.41 o 
   5  -3  11        2.45        6.16      3.92 o 
   6  -3  11       27.02       50.43      6.19 o 
   7  -3  11      386.88      448.00     15.05 o 
   8  -3  11      171.16      145.41      9.40 o 
   9  -3  11       32.39       21.68      6.12 o 
  10  -3  11        4.70        1.96      4.57 o 
  11  -3  11       33.51       40.62      7.37 o 
  12  -3  11       13.58       23.47      6.56 o 
  -8  -2  11        0.06        2.94      5.92 o 
  -7  -2  11       10.71        9.34      6.16 o 
  -6  -2  11       10.24       18.74      5.89 o 
  -5  -2  11       10.75       20.13      5.41 o 
  -4  -2  11        9.55       23.00      5.72 o 
  -3  -2  11      208.66      251.95     11.70 o 
  -2  -2  11       53.29       63.42      6.60 o 
  -1  -2  11       74.29       86.18      6.07 o 
   0  -2  11      224.66      244.51      6.39 o 
   1  -2  11       78.33       84.11      4.29 o 
   2  -2  11      402.07      400.18      8.35 o 
   3  -2  11      100.53      119.29      5.46 o 
   4  -2  11       14.61       15.32      2.56 o 
   5  -2  11      534.76      517.89     14.55 o 
   6  -2  11      484.56      461.37     14.14 o 
   7  -2  11      235.08      228.85     10.82 o 
   8  -2  11       26.09       29.22      5.99 o 
   9  -2  11       77.06       90.27      7.98 o 
  10  -2  11       12.01        5.78      5.01 o 
  11  -2  11        0.24        3.89      5.28 o 
  12  -2  11       12.04        9.50      5.95 o 
  -8  -1  11       15.76       17.66      6.46 o 
  -7  -1  11        0.02        3.92      5.51 o 
  -6  -1  11       14.70        6.16      5.31 o 
  -5  -1  11        7.21        3.96      4.77 o 
  -4  -1  11        0.95       -2.98      4.26 o 
  -3  -1  11      453.27      568.67     17.62 o 
  -2  -1  11      211.21      272.69     11.50 o 
  -1  -1  11      325.98      257.52      6.38 o 
   0  -1  11       25.74       45.62      3.96 o 
   1  -1  11      474.62      432.65     12.35 o 
   2  -1  11      500.91      450.48      8.74 o 
   3  -1  11       83.03       96.00      4.27 o 
   4  -1  11       79.23       94.61      4.23 o 
   5  -1  11      170.75      186.13      8.36 o 
   6  -1  11       41.59       40.45      5.34 o 
   7  -1  11       36.72       51.75      5.78 o 
   8  -1  11      137.49      134.48      8.52 o 
   9  -1  11      116.23      106.04      8.59 o 
  10  -1  11        0.04        6.53      4.57 o 
  11  -1  11        0.82        1.66      4.57 o 
  12  -1  11       13.07        9.54      5.65 o 
  -8   0  11        2.61        2.44      6.02 o 
  -7   0  11        0.76       -1.15      4.90 o 
  -6   0  11        0.73       -0.64      4.90 o 
  -5   0  11       31.69       46.20      7.07 o 
  -4   0  11        0.00        2.98      4.77 o 
  -3   0  11      548.12      479.97     16.14 o 
  -2   0  11      532.17      550.23     16.44 o 
  -1   0  11        1.12        0.63      2.03 o 
   0   0  11       80.18       44.21      3.10 o 
   1   0  11       51.36       41.76      3.04 o 
   2   0  11      114.62      152.09      4.95 o 
   3   0  11        4.26        1.26      1.76 o 
   4   0  11        0.04        1.01      1.72 o 
   5   0  11       48.32       42.43      3.26 o 
   6   0  11      251.83      220.70      9.40 o 
   7   0  11      662.91      669.37     17.45 o 
   8   0  11        1.27        1.32      3.62 o 
   9   0  11        1.22       -4.80      3.45 o 
  10   0  11      244.47      256.42     11.57 o 
  11   0  11        0.79        8.52      4.57 o 
  12   0  11       13.61       12.35      5.58 o 
  13   0  11       10.15        3.35      5.21 o 
  -8   1  11        0.12        2.20      5.99 o 
  -7   1  11       18.69       21.61      6.73 o 
  -6   1  11       11.95       21.24      6.26 o 
  -5   1  11      358.60      352.71     14.85 o 
  -4   1  11       34.49       30.54      6.26 o 
  -3   1  11       79.64       76.00      7.71 o 
  -2   1  11        0.36       -0.05      2.25 o 
  -1   1  11      410.06      399.80      8.26 o 
   0   1  11      392.67      418.47      8.45 o 
   1   1  11       12.56       16.19      2.30 o 
   2   1  11        5.76        9.89      3.23 o 
   3   1  11      203.85      234.58      6.06 o 
   4   1  11        8.83       10.72      2.13 o 
   5   1  11      210.27      195.63      8.88 o 
   6   1  11       81.16       69.34      5.58 o 
   7   1  11        7.09       10.89      4.09 o 
   8   1  11      128.72      131.24      8.19 o 
   9   1  11       85.66       88.04      7.10 o 
  10   1  11      135.16      134.25      8.96 o 
  11   1  11      115.30      103.37      8.42 o 
  12   1  11      136.69      134.38      9.67 o 
  13   1  11       64.12       79.52      8.42 o 
  -8   2  11        0.09        4.53      6.26 o 
  -7   2  11        2.69        4.77      5.28 o 
  -6   2  11       20.99       22.19      6.46 o 
  -5   2  11      391.91      415.29     16.37 o 
  -4   2  11        8.30        4.33      5.04 o 
  -3   2  11      266.28      249.89     11.91 o 
  -2   2  11        7.02        9.58      2.65 o 
  -1   2  11       15.44       15.25      6.00 o 
   0   2  11     1323.82     1437.12     18.60 o 
   1   2  11       47.81       44.58      3.10 o 
   2   2  11        3.35        3.53      2.47 o 
   3   2  11     1774.01     1814.44     27.37 o 
   4   2  11      170.92      196.19     14.15 o 
   5   2  11      245.97      251.85      6.10 o 
   6   2  11      465.41      458.63      8.60 o 
   7   2  11      184.48      191.92      8.80 o 
   8   2  11       15.44       20.06      4.67 o 
   9   2  11       19.73       20.09      4.70 o 
  10   2  11        0.01       -3.92      3.45 o 
  11   2  11       18.13        7.58      4.16 o 
  12   2  11        3.45        4.63      4.60 o 
  13   2  11        9.75       16.61      5.61 o 
  -7   3  11       10.38       13.26      6.43 o 
  -6   3  11       13.29       24.42      6.70 o 
  -5   3  11      173.74      197.33     11.47 o 
  -4   3  11       31.47       52.09      7.21 o 
  -3   3  11      328.43      375.41     14.38 o 
  -2   3  11        2.81       -1.29      3.15 o 
  -1   3  11      620.90      672.48     11.56 o 
   0   3  11        8.14       19.75      2.82 o 
   1   3  11      201.74      172.35      5.29 o 
   2   3  11      126.17      146.93      4.83 o 
   3   3  11       35.85       37.41      3.42 o 
   4   3  11       85.27      102.23      4.06 o 
   5   3  11      103.84      112.47      6.16 o 
   6   3  11      304.14      310.03     10.49 o 
   7   3  11       92.80       89.94      6.33 o 
   8   3  11      270.33      252.70     10.18 o 
   9   3  11       51.43       39.74      5.55 o 
  10   3  11      484.43      465.62     16.20 o 
  11   3  11       91.91      101.90      5.73 o 
  12   3  11       35.82       32.52      5.31 o 
  13   3  11       66.25       51.70      5.04 o 
  -7   4  11       14.14       14.04      6.39 o 
  -6   4  11       56.73       78.37      9.00 o 
  -5   4  11       12.54        7.27      5.51 o 
  -4   4  11        2.61        3.21      5.01 o 
  -3   4  11       64.29       48.03      6.70 o 
  -2   4  11       33.38       34.28      3.50 o 
  -1   4  11      178.77      156.99      5.77 o 
   0   4  11      284.01      329.04      7.62 o 
   1   4  11      114.12      126.54      5.36 o 
   2   4  11       60.99       65.85      3.60 o 
   3   4  11      322.24      331.22     11.82 o 
   4   4  11      175.42      189.28      6.24 o 
   5   4  11        0.24        4.50      2.67 o 
   6   4  11      325.73      295.32     10.18 o 
   7   4  11       14.49       11.91      3.86 o 
   8   4  11      177.26      174.50      8.49 o 
   9   4  11      358.06      342.52      8.84 o 
  10   4  11       97.18      100.55      5.76 o 
  11   4  11       23.17       24.77      3.81 o 
  12   4  11        1.25       -0.68      2.71 o 
  13   4  11        1.37        2.32      3.18 o 
  -7   5  11        7.14        5.18      6.16 o 
  -6   5  11        6.11        8.59      6.12 o 
  -5   5  11       10.57        3.38      5.31 o 
  -4   5  11       26.45       25.37      6.16 o 
  -3   5  11      172.82      145.85      6.05 o 
  -2   5  11      135.03      129.75      5.84 o 
  -1   5  11      120.60      103.35      5.85 o 
   0   5  11      198.68      245.09     10.22 o 
   1   5  11       34.65       39.77      3.11 o 
   2   5  11      126.13      150.54      4.87 o 
   3   5  11        0.33        1.05      1.62 o 
   4   5  11      258.26      291.29      9.81 o 
   5   5  11       15.74       25.40      3.79 o 
   6   5  11        7.27        4.84      2.87 o 
   7   5  11        0.00       -3.92      2.67 o 
   8   5  11        8.73        3.55      2.44 o 
   9   5  11      511.20      553.24     11.28 o 
  10   5  11      687.61      749.32     24.68 o 
  11   5  11      221.37      226.03      7.78 o 
  12   5  11       67.70       69.42      5.58 o 
  13   5  11        4.24       -0.19      3.08 o 
  -6   6  11        0.06       -1.89      5.48 o 
  -5   6  11       47.12       55.30      8.22 o 
  -4   6  11      393.87      428.25     16.37 o 
  -3   6  11       62.53      105.31      7.76 o 
  -1   6  11        4.30       13.41      2.84 o 
   0   6  11      151.36      192.40      6.44 o 
   1   6  11      293.73      289.13      6.97 o 
   2   6  11        5.28       10.17      2.05 o 
   3   6  11       72.90       66.52      3.87 o 
   4   6  11        7.70        3.25      2.40 o 
   5   6  11      171.64      166.28      7.61 o 
   6   6  11       43.26       44.28      4.53 o 
   7   6  11      110.44       99.15      4.75 o 
   8   6  11       66.73       85.56      4.77 o 
   9   6  11        0.24        0.20      2.54 o 
  10   6  11       21.92       18.25      3.43 o 
  11   6  11       25.75       33.94      4.04 o 
  12   6  11       19.56       25.58      3.85 o 
  13   6  11       22.68       26.14      4.08 o 
  14   6  11        1.66        3.04      4.87 o 
  -6   7  11        0.00        4.80      6.22 o 
  -5   7  11        5.23        1.89      5.65 o 
  -4   7  11       46.85       32.03      6.73 o 
  -3   7  11       93.65      109.67      5.94 o 
  -2   7  11      143.28      153.11      6.14 o 
  -1   7  11       58.48       58.85      4.14 o 
   0   7  11       38.07       23.22      3.00 o 
   1   7  11        2.73        0.88      1.85 o 
   2   7  11       50.09       66.75      3.54 o 
   3   7  11       32.67       30.48      4.23 o 
   4   7  11       71.28       69.44      5.55 o 
   5   7  11       28.80       31.73      4.13 o 
   6   7  11       18.77       20.76      2.70 o 
   7   7  11      328.78      337.74      8.19 o 
   8   7  11       25.18       23.65      4.13 o 
   9   7  11      202.70      215.36      7.21 o 
  10   7  11       24.16       25.81      4.31 o 
  11   7  11       77.90       78.69      5.20 o 
  12   7  11        0.11        4.21      3.07 o 
  13   7  11       20.08       14.19      3.61 o 
  -6   8  11       13.99       14.38      7.14 o 
  -5   8  11        0.78        1.29      6.02 o 
  -4   8  11       66.39       74.04      8.52 o 
  -3   8  11        6.71        7.37      3.11 o 
  -2   8  11       13.39        8.80      4.60 o 
  -1   8  11        0.20        3.00      3.70 o 
   0   8  11       59.86       65.20      4.28 o 
   1   8  11      561.38      564.67     10.63 o 
   2   8  11      505.48      502.77     14.44 o 
   3   8  11       62.18       71.30      5.72 o 
   4   8  11      124.34      124.91      7.04 o 
   5   8  11      130.73      131.03      7.17 o 
   6   8  11       81.79       79.94      4.36 o 
   7   8  11      735.43      716.44     21.16 o 
   8   8  11      135.63      153.93      5.94 o 
   9   8  11      341.98      335.27      8.98 o 
  10   8  11        0.00       -2.96      2.27 o 
  11   8  11       63.30       57.65      6.43 o 
  12   8  11        0.12       -1.05      2.66 o 
  13   8  11        0.33       -0.85      4.33 o 
  -5   9  11       98.55      123.29     10.99 o 
  -4   9  11        7.99        8.63      5.95 o 
  -3   9  11       33.29       32.01      6.68 o 
  -2   9  11       87.55       74.92      5.05 o 
  -1   9  11       81.84       82.51      6.76 o 
   0   9  11       21.71       14.83      2.95 o 
   1   9  11      148.23      128.72      5.19 o 
   2   9  11      121.65      129.85      7.64 o 
   3   9  11      146.80      161.95      8.49 o 
   4   9  11       15.50        4.26      3.25 o 
   5   9  11       64.07       47.01      3.64 o 
   6   9  11        3.76        6.49      2.51 o 
   7   9  11      213.59      219.04      7.07 o 
   8   9  11      254.97      237.48      7.48 o 
   9   9  11      787.22      750.57     13.99 o 
  10   9  11        1.42       -1.90      2.38 o 
  11   9  11       61.22       48.11      5.53 o 
  12   9  11        0.57       -3.15      3.35 o 
  13   9  11        1.52       -2.50      4.23 o 
  -5  10  11       19.25       33.65      7.88 o 
  -4  10  11       19.84       22.29      6.76 o 
  -3  10  11        2.86       -0.69      3.01 o 
  -2  10  11       13.96       26.01      6.44 o 
  -1  10  11       65.26       75.68      5.03 o 
   0  10  11        1.11        4.40      2.64 o 
   1  10  11       48.24       49.96      6.02 o 
   2  10  11       48.93       52.53      5.65 o 
   3  10  11       16.38       18.50      4.30 o 
   4  10  11       16.91       16.44      4.16 o 
   5  10  11       93.64       90.71      4.87 o 
   6  10  11        6.74        2.52      2.46 o 
   7  10  11        7.18        8.32      2.82 o 
   8  10  11      147.14      155.71      6.45 o 
   9  10  11        4.44        7.96      3.31 o 
  10  10  11       29.37       33.27      4.02 o 
  11  10  11        4.01        1.08      2.61 o 
  12  10  11        1.18        2.03      3.38 o 
  13  10  11        0.24       -1.89      3.99 o 
  -4  11  11        0.13       -1.82      3.15 o 
  -3  11  11        0.89       -1.26      2.96 o 
  -2  11  11        0.29       -1.05      2.80 o 
  -1  11  11       79.37       69.61      7.59 o 
   0  11  11        6.88        4.74      3.96 o 
   1  11  11       16.37       21.28      4.63 o 
   2  11  11        0.11       -2.54      3.21 o 
   3  11  11      325.11      301.50     11.91 o 
   4  11  11      249.41      267.95     11.26 o 
   5  11  11        7.66       11.12      6.54 o 
   6  11  11      643.47      640.40     12.30 o 
   7  11  11        8.86        2.80      2.76 o 
   8  11  11        2.32        4.31      2.87 o 
   9  11  11       39.82       34.13      4.01 o 
  10  11  11       13.41       12.97      3.24 o 
  11  11  11       17.52       16.20      5.07 o 
  12  11  11        0.36       -1.23      2.66 o 
  13  11  11       10.00       17.28      5.82 o 
  -3  12  11        5.57        6.72      3.46 o 
  -2  12  11       18.95       20.85      3.93 o 
  -1  12  11        0.06        2.11      2.88 o 
   0  12  11       90.22       91.42      8.02 o 
   1  12  11        0.02       -4.74      3.72 o 
   2  12  11      109.06      109.42      7.95 o 
   3  12  11      114.05      112.80      8.15 o 
   4  12  11       13.46        6.83      3.92 o 
   5  12  11      164.57      154.72      6.10 o 
   6  12  11       29.23       37.10      3.87 o 
   7  12  11       11.73       12.83      3.05 o 
   8  12  11        0.64       -3.43      2.29 o 
   9  12  11        5.79        6.50      4.57 o 
  10  12  11       23.04       27.13      3.85 o 
  11  12  11        1.20        0.19      2.74 o 
  12  12  11        1.10        5.58      4.50 o 
  13  12  11        5.35        2.94      4.87 o 
  -3  13  11        1.35        0.41      3.30 o 
  -2  13  11        2.12       -1.55      3.16 o 
  -1  13  11        4.12       -0.24      4.43 o 
   0  13  11       59.68       54.83      6.97 o 
   1  13  11       40.01       34.57      6.02 o 
   2  13  11       30.28       18.81      5.45 o 
   3  13  11        0.03       -1.69      3.52 o 
   4  13  11      110.13       98.39      7.88 o 
   5  13  11       85.18       87.39      5.18 o 
   6  13  11        4.32        8.81      2.90 o 
   7  13  11        5.56        4.41      5.04 o 
   8  13  11        8.39        2.32      2.61 o 
   9  13  11        0.42       -0.22      3.89 o 
  10  13  11        0.93        1.89      2.83 o 
  11  13  11        3.43        4.48      3.57 o 
  12  13  11        2.69        4.19      4.74 o 
  -2  14  11        0.45        1.69      4.40 o 
  -1  14  11       11.20       22.32      6.02 o 
   0  14  11       12.30       14.75      5.28 o 
   1  14  11        1.45        6.39      4.94 o 
   2  14  11        3.80       13.70      4.84 o 
   3  14  11      110.88      124.27      9.20 o 
   4  14  11       20.78       24.39      5.38 o 
   5  14  11        5.60        3.42      4.13 o 
   6  14  11        1.47       -2.06      2.33 o 
   7  14  11        0.39       -0.75      2.50 o 
   8  14  11        0.90        0.92      2.67 o 
   9  14  11        1.91        1.34      2.87 o 
  10  14  11        3.25        7.68      3.14 o 
  11  14  11        0.26       -1.02      2.82 o 
  12  14  11        8.25       10.99      5.48 o 
  -1  15  11       15.28       15.39      5.45 o 
   0  15  11        0.04       -4.63      4.40 o 
   1  15  11       11.92        9.03      4.84 o 
   2  15  11       27.80       21.55      6.05 o 
   3  15  11        0.21       -1.12      4.06 o 
   4  15  11       30.43       32.40      6.12 o 
   5  15  11       30.48       38.90      6.19 o 
   6  15  11       16.44       20.29      5.68 o 
   7  15  11        3.09        3.61      2.91 o 
   8  15  11        9.42       12.54      3.37 o 
   9  15  11        7.84        3.31      3.16 o 
  10  15  11        3.45        3.97      3.74 o 
  11  15  11       19.32       16.51      4.00 o 
   0  16  11        4.50        2.03      4.74 o 
   1  16  11        1.21        1.45      4.84 o 
   2  16  11        0.31       -1.66      4.77 o 
   3  16  11       21.70       26.01      6.02 o 
   4  16  11       47.76       58.07      7.34 o 
   5  16  11       18.39       17.52      5.65 o 
   6  16  11       25.33       21.95      5.65 o 
   7  16  11        4.11        9.03      5.11 o 
   8  16  11       15.24       12.61      3.57 o 
   9  16  11        8.65        9.84      3.36 o 
  10  16  11       11.28        7.38      3.40 o 
   2  17  11       10.81        6.53      5.34 o 
   3  17  11        0.62        5.72      5.34 o 
   4  17  11        7.84        8.52      4.94 o 
   5  17  11        0.09       -2.23      4.53 o 
   6  17  11       28.56       21.78      6.05 o 
   7  17  11        2.77       -6.44      4.30 o 
   8  17  11        1.19        3.55      4.97 o 
   9  17  11        0.04        1.95      3.08 o 
   4  18  11        0.55        5.38      4.94 o 
   5  18  11        7.42        5.01      5.28 o 
   6  18  11        0.03        4.36      5.18 o 
   7  18  11        3.52        0.44      4.77 o 
  -1 -13  12        8.25        7.20      6.09 o 
   0 -13  12       12.43       14.88      6.46 o 
   1 -13  12        3.00       -1.12      4.80 o 
  -3 -12  12        1.78        5.18      5.65 o 
  -2 -12  12       22.27       26.42      7.20 o 
  -1 -12  12       22.07       16.95      6.19 o 
   0 -12  12        0.58       -4.94      5.11 o 
   1 -12  12        2.28       -1.66      5.51 o 
   2 -12  12        0.99       -5.23      3.66 o 
   3 -12  12        0.50       -2.36      5.12 o 
   4 -12  12       11.22        7.78      6.32 o 
  -4 -11  12        1.75       -0.68      5.14 o 
  -3 -11  12        9.36       13.83      6.46 o 
  -2 -11  12        0.00       -7.15      4.77 o 
  -1 -11  12       29.19       39.51      7.54 o 
   0 -11  12       13.49       18.91      6.46 o 
   1 -11  12        0.06       -4.63      4.57 o 
   2 -11  12        7.00        3.00      3.68 o 
   3 -11  12       10.84        7.08      4.10 o 
   4 -11  12        0.01       -6.70      5.18 o 
   5 -11  12        0.07       -1.18      5.34 o 
  -5 -10  12        3.80        5.99      5.61 o 
  -4 -10  12       11.25        7.51      6.12 o 
  -3 -10  12        0.58        3.42      5.55 o 
  -2 -10  12        0.81       -4.60      4.87 o 
  -1 -10  12       51.99       57.97      7.98 o 
   0 -10  12        0.04       -3.38      4.77 o 
   1 -10  12       10.08        7.58      3.43 o 
   2 -10  12       28.11       27.12      5.26 o 
   3 -10  12       28.80       39.08      4.95 o 
   4 -10  12       26.45       30.88      6.97 o 
   5 -10  12       64.87       59.87      8.02 o 
   6 -10  12        0.38       -3.48      5.21 o 
   7 -10  12        4.99       12.28      6.97 o 
  -6  -9  12       11.21       13.19      6.56 o 
  -5  -9  12        5.48       -1.83      5.34 o 
  -4  -9  12       16.55       21.78      6.70 o 
  -3  -9  12       32.08       33.59      7.31 o 
  -2  -9  12        3.22        0.81      5.18 o 
  -1  -9  12       66.28       77.69      8.56 o 
   0  -9  12      161.97      158.36     10.79 o 
   1  -9  12       77.34       65.51      5.26 o 
   2  -9  12       17.88       12.86      3.81 o 
   3  -9  12        8.43        6.17      3.58 o 
   4  -9  12       44.03       47.86      7.34 o 
   5  -9  12       50.09       44.51      7.61 o 
   6  -9  12       15.03        4.57      5.85 o 
   7  -9  12        6.44        7.34      6.29 o 
   8  -9  12       25.29       18.98      6.87 o 
  -6  -8  12        3.20        0.00      5.48 o 
  -5  -8  12       20.18       12.48      5.95 o 
  -4  -8  12       11.92       17.11      6.16 o
[truncated: 117,052 more chars]
